# Supplementary material for: Carbon Source Reduction Postpones Autumn Leaf Senescence in a Widespread Deciduous Tree
Source: Front Plant Sci. 2022 May 26;13:868860. doi: 10.3389/fpls.2022.868860 (PMC9199461; doi:10.3389/fpls.2022.868860)
Supplement: Supplementary file 2 [file Data_Sheet_2.CSV]

individual	DOY_start_photo	DOY_photo	treatment	block	GasEx_A_adj	GasEx_A	leaf_out	leaf_count	og_leaf_count	delta_flow	delta_tleaf
Bet_1_control	265	265	control	1	7.109460067	6.893016505	2	45	29	0.008677419	0.608367742
Bet_1_control	281	281	control	1	6.046618625	5.811472345	2	43	29	0.017935484	0.038793548
Bet_1_control	295	295	control	1	5.338118417	5.269909126	2	39	29	0.002096774	0.036803226
Bet_1_control	237	237	control	1	8.223520068	8.042602627	2	48	29	0.002741935	0.032977419
Bet_1_control	330	330	control	1	0.699038947	0.699038947	2	11	29	0.008870968	0.018787097
Bet_1_control	316	316	control	1	0.481766239	0.475610337	2	29	29	0.002709677	0.006787097
Bet_10_control	265	267	control	5	12.87765943	12.87765943	5	90	97	0.005709677	0.002245161
Bet_10_control	281	282	control	5	8.880938649	8.880938649	5	89	97	0.002387097	0.003064516
Bet_10_control	237	239	control	5	8.936979481	8.936979481	5	90	97	0.005741935	2.321774194
Bet_10_control	330	331	control	5	1.060676024	1.017188307	5	13	97	0.010064516	0.062322581
Bet_10_control	295	296	control	5	7.883853158	7.883853158	5	87	97	0.007387097	0.028903226
Bet_10_control	316	317	control	5	5.565262353	5.565262353	5	63	97	0.007466667	0.0409
Bet_11_Leaf-75	237	239	25% leaf removal	5	7.112398717	7.004132203	3	102	141	0	2.626432258
Bet_11_Leaf-75	281	282	25% leaf removal	5	8.817941571	8.817941571	3	101	141	0.000774194	0.059216129
Bet_11_Leaf-75	295	296	25% leaf removal	5	8.437082137	7.402133395	3	91	141	0.015548387	0.033987097
Bet_11_Leaf-75	316	317	25% leaf removal	5	0.544607261	0.522036315	3	49	141	0.009774194	0.004593548
Bet_11_Leaf-75	265	267	25% leaf removal	5	11.52134659	11.43365634	3	102	141	0.006903226	0.086858065
Bet_11_Leaf-75	330	333	25% leaf removal	5	0	0	3	0	141	NA	NA
Bet_12_Leaf-75	265	267	25% leaf removal	4	12.16491349	12.1203088	3	87	109	0.003	0.09363871
Bet_12_Leaf-75	281	282	25% leaf removal	4	10.14884511	10.14884511	3	85	109	0.008967742	0.017912903
Bet_12_Leaf-75	295	295	25% leaf removal	4	8.155440969	8.032203195	3	83	109	0.001709677	0.00376129
Bet_12_Leaf-75	330	331	25% leaf removal	4	1.42921694	1.42921694	3	15	109	0.010516129	0.018577419
Bet_12_Leaf-75	316	317	25% leaf removal	4	5.115130537	5.037835231	3	50	109	0.006387097	0.068229032
Bet_12_Leaf-75	237	238	25% leaf removal	4	12.95753532	12.86251339	3	87	109	0.002806452	0.004567742
Bet_13_Leaf-75	237	237	25% leaf removal	2	15.61626346	15.61626346	3	39	41	0.021774194	0.049567742
Bet_13_Leaf-75	265	265	25% leaf removal	2	11.20120999	11.20120999	3	42	41	0.004290323	1.334109677
Bet_13_Leaf-75	295	295	25% leaf removal	2	6.375724671	6.375724671	3	36	41	0.001193548	0.024387097
Bet_13_Leaf-75	316	319	25% leaf removal	2	3.002149873	3.002149873	3	25	41	0.005866667	0.007566667
Bet_13_Leaf-75	330	330	25% leaf removal	2	4.479406249	4.479406249	3	14	41	0.002580645	0.230219355
Bet_13_Leaf-75	281	281	25% leaf removal	2	6.852010136	6.852010136	3	42	41	0.002096774	0.052696774
Bet_14_Leaf-75	281	283	25% leaf removal	9	7.184985295	6.872039269	3	103	156	0.001483871	0.034022581
Bet_14_Leaf-75	295	298	25% leaf removal	9	5.588240524	5.341737026	3	78	156	0.001354839	0.01436129
Bet_14_Leaf-75	316	319	25% leaf removal	9	0	0	3	13	156	0.015433333	0.104763333
Bet_14_Leaf-75	330	333	25% leaf removal	9	0	0	3	0	156	NA	NA
Bet_14_Leaf-75	265	272	25% leaf removal	9	7.602562766	7.317044298	3	107	156	0.016870968	0.027022581
Bet_14_Leaf-75	237	241	25% leaf removal	9	7.779952233	7.534451518	3	116	156	0.042096774	0.027067742
Bet_15_Leaf-75	265	268	25% leaf removal	7	6.848694492	6.170483495	4	114	127	0.015967742	0.0336
Bet_15_Leaf-75	281	283	25% leaf removal	7	5.978461417	5.267688782	4	114	127	0.003870968	0.028516129
Bet_15_Leaf-75	237	240	25% leaf removal	7	7.002139071	6.447803062	4	107	127	0.009354839	0.021954839
Bet_15_Leaf-75	295	297	25% leaf removal	7	5.018185253	4.565991004	4	112	127	0.006129032	0.030306452
Bet_15_Leaf-75	316	318	25% leaf removal	7	2.147239685	1.978562079	4	92	127	0.006258065	0.082783871
Bet_15_Leaf-75	330	332	25% leaf removal	7	1.760014368	1.760014368	4	62	127	0.015516129	0.072254839
Bet_16_Leaf-75	237	237	25% leaf removal	1	12.69438117	11.22606441	2	77	61	0.007612903	0.041590323
Bet_16_Leaf-75	295	295	25% leaf removal	1	8.492099852	8.372266887	2	78	61	0.001322581	0.015880645
Bet_16_Leaf-75	316	316	25% leaf removal	1	3.355995424	3.308638599	2	63	61	0.010806452	0.048932258
Bet_16_Leaf-75	330	330	25% leaf removal	1	3.848365104	3.848365104	2	24	61	0.002774194	0.034774194
Bet_16_Leaf-75	265	265	25% leaf removal	1	11.66121822	10.82420189	2	78	61	0.011225806	0.385896774
Bet_16_Leaf-75	281	281	25% leaf removal	1	10.33604826	10.04778736	2	78	61	0.004645161	0.061425806
Bet_17_Leaf-75	237	240	25% leaf removal	8	12.16887883	10.96145563	1	67	81	0.025870968	0.030177419
Bet_17_Leaf-75	295	297	25% leaf removal	8	8.717016677	7.954761997	1	67	81	0.006483871	0.005609677
Bet_17_Leaf-75	316	318	25% leaf removal	8	5.876938504	5.257900982	1	59	81	0.001322581	0.011870968
Bet_17_Leaf-75	265	268	25% leaf removal	8	10.3651034	9.6930992	1	68	81	0.007387097	0.004093548
Bet_17_Leaf-75	281	283	25% leaf removal	8	8.125621328	7.878241301	1	69	81	0.003	0.028703226
Bet_17_Leaf-75	330	332	25% leaf removal	8	1.677737404	1.489085154	1	28	81	0.003966667	0.0154
Bet_18_Leaf-75	330	332	25% leaf removal	6	1.869221842	1.869221842	3	20	93	0.003516129	0.030990323
Bet_18_Leaf-75	265	268	25% leaf removal	6	13.05320502	13.05320502	3	76	93	0.011870968	0.021958065
Bet_18_Leaf-75	281	283	25% leaf removal	6	10.87415018	10.87415018	3	76	93	0.003096774	0.008106452
Bet_18_Leaf-75	237	239	25% leaf removal	6	12.40388202	12.40388202	3	75	93	0.026258065	4.892793548
Bet_18_Leaf-75	295	296	25% leaf removal	6	8.986313826	8.934392901	3	73	93	0.001645161	0.031245161
Bet_18_Leaf-75	316	318	25% leaf removal	6	8.099388626	8.099388626	3	40	93	0.0083	0.015046667
Bet_19_Leaf-75	237	238	25% leaf removal	3	16.50078959	16.50078959	4	95	120	0.009548387	0.007877419
Bet_19_Leaf-75	265	266	25% leaf removal	3	10.91611138	32.74833414	4	96	120	0.002064516	0.033919355
Bet_19_Leaf-75	316	317	25% leaf removal	3	3.109030125	3.010232056	4	21	120	0.006096774	0.050896774
Bet_19_Leaf-75	330	331	25% leaf removal	3	4.393260413	4.393260413	4	8	120	0.009466667	0.04176
Bet_19_Leaf-75	281	282	25% leaf removal	3	7.268465284	7.268465284	4	95	120	0.010096774	0.067167742
Bet_19_Leaf-75	295	296	25% leaf removal	3	6.275449394	6.275449394	4	72	120	0.000935484	0.003796774
Bet_2_control	237	239	control	4	11.21928894	9.776987017	3	122	109	0.125806452	2.363435484
Bet_2_control	265	267	control	4	11.99900102	10.87909425	3	130	109	0.000709677	0.023212903
Bet_2_control	281	282	control	4	8.970521327	8.449234366	3	128	109	0.004741935	0.05103871
Bet_2_control	295	295	control	4	6.615289053	6.615289053	3	123	109	0.01316129	0.012225806
Bet_2_control	316	317	control	4	9.107961951	9.107961951	3	53	109	0.01016129	0.043187097
Bet_2_control	330	331	control	4	4.941050115	4.941050115	3	20	109	0.005935484	0.044377419
Bet_20_Leaf-75	265	273	25% leaf removal	10	12.15694803	10.32935351	4	63	92	0.002903226	0.048577419
Bet_20_Leaf-75	281	284	25% leaf removal	10	9.325604903	7.949560091	4	62	92	0.00283871	0.026119355
Bet_20_Leaf-75	237	241	25% leaf removal	10	14.83509522	12.56367731	4	67	92	0.032903226	0.034612903
Bet_20_Leaf-75	330	333	25% leaf removal	10	0	0	4	1	92	0.005967742	0.075719355
Bet_20_Leaf-75	295	298	25% leaf removal	10	8.401510138	7.552957614	4	51	92	0.001806452	0.030954839
Bet_20_Leaf-75	316	319	25% leaf removal	10	1.319220078	1.116206766	4	25	92	0.0121	0.01184
Bet_21_Leaf-50	237	238	50% leaf removal	3	6.668782156	6.668782156	2	51	98	0.001258065	0.009129032
Bet_21_Leaf-50	265	266	50% leaf removal	3	7.127490469	21.38247141	2	51	98	0.004193548	0.055632258
Bet_21_Leaf-50	281	281	50% leaf removal	3	7.123649397	7.123649397	2	51	98	0.012451613	0.016764516
Bet_21_Leaf-50	295	296	50% leaf removal	3	4.717084134	4.717084134	2	51	98	0.004354839	0.02833871
Bet_21_Leaf-50	330	331	50% leaf removal	3	0.472978716	0.472978716	2	32	98	0.002935484	0.041419355
Bet_22_Leaf-50	281	281	50% leaf removal	2	11.02702727	9.83733355	3	41	74	0.010225806	0.008035484
Bet_22_Leaf-50	295	295	50% leaf removal	2	8.798271458	8.74548183	3	41	74	0.008612903	0.008058065
Bet_22_Leaf-50	316	316	50% leaf removal	2	4.602866774	4.575249573	3	32	74	0.009709677	0.026409677
Bet_22_Leaf-50	330	333	50% leaf removal	2	0	0	3	0	74	NA	NA
Bet_22_Leaf-50	237	237	50% leaf removal	2	14.21422591	12.81491434	3	41	74	0.01716129	0.003541935
Bet_22_Leaf-50	265	265	50% leaf removal	2	14.45409453	12.96291378	3	41	74	0.007290323	1.086064516
Bet_23_Leaf-50	281	283	50% leaf removal	8	8.457171028	7.738311491	3	46	70	0.004419355	0.019545161
Bet_23_Leaf-50	295	297	50% leaf removal	8	5.759159183	5.183883171	3	40	70	0.007129032	0.017329032
Bet_23_Leaf-50	237	240	50% leaf removal	8	13.62921098	11.96493288	3	47	70	0.003483871	0.061632258
Bet_23_Leaf-50	265	268	50% leaf removal	8	13.98212698	12.53420006	3	45	70	0.00183871	0.012164516
Bet_23_Leaf-50	330	332	50% leaf removal	8	3.365730056	3.327959085	3	3	70	0.007258065	0.016735484
Bet_23_Leaf-50	316	319	50% leaf removal	8	6.690570327	5.483294081	3	20	70	0.0057	0.01179
Bet_24_Leaf-50	330	330	50% leaf removal	1	1.031810622	0.979646863	4	10	107	0.011774194	0.186980645
Bet_24_Leaf-50	265	265	50% leaf removal	1	11.81393374	11.81393374	4	71	107	0.000903226	0.717419355
Bet_24_Leaf-50	316	316	50% leaf removal	1	2.228979748	2.228979748	4	61	107	0.016533333	0.05976
Bet_24_Leaf-50	237	237	50% leaf removal	1	15.74389116	15.74389116	4	65	107	0.016548387	0.085122581
Bet_24_Leaf-50	281	281	50% leaf removal	1	9.217083862	9.217083862	4	70	107	0.002064516	0.071393548
Bet_24_Leaf-50	295	295	50% leaf removal	1	8.202454142	8.202454142	4	71	107	0.001516129	0.047216129
Bet_25_Leaf-50	237	239	50% leaf removal	5	7.731568095	6.310677692	3	60	115	0.001903226	2.399170968
Bet_25_Leaf-50	295	296	50% leaf removal	5	3.097168817	3.024213285	3	56	115	0.002967742	0.0308
Bet_25_Leaf-50	316	318	50% leaf removal	5	0.72762779	0.722615243	3	40	115	0.008366667	0.058286667
Bet_25_Leaf-50	265	268	50% leaf removal	5	9.249796278	7.761092955	3	60	115	0.013451613	0.022874194
Bet_25_Leaf-50	281	282	50% leaf removal	5	6.016080683	5.185193095	3	57	115	0.002419355	0.033774194
Bet_25_Leaf-50	330	331	50% leaf removal	5	0.772134904	0.460621367	3	13	115	0.008032258	0.021309677
Bet_26_Leaf-50	330	332	50% leaf removal	7	0	0	4	5	96	0.007645161	0.01093871
Bet_26_Leaf-50	265	268	50% leaf removal	7	7.142165912	6.723158845	4	59	96	0.006774194	0.0432
Bet_26_Leaf-50	281	283	50% leaf removal	7	5.422186871	5.126376454	4	59	96	0.008806452	0.014974194
Bet_26_Leaf-50	237	240	50% leaf removal	7	10.08999429	9.456566868	4	50	96	0.009580645	0.016932258
Bet_26_Leaf-50	295	297	50% leaf removal	7	5.92238438	5.508475516	4	59	96	0.011290323	0.002532258
Bet_26_Leaf-50	316	318	50% leaf removal	7	2.663488681	2.314571664	4	40	96	0.007733333	0.053103333
Bet_27_Leaf-50	237	239	50% leaf removal	6	9.546793911	7.401947546	5	72	75	0.01383871	5.090864516
Bet_27_Leaf-50	265	268	50% leaf removal	6	7.133334407	5.491874901	5	76	75	0.028193548	0.025832258
Bet_27_Leaf-50	316	318	50% leaf removal	6	6.418712108	6.418712108	5	30	75	0.015066667	0.049916667
Bet_27_Leaf-50	330	332	50% leaf removal	6	1.168843717	1.168843717	5	20	75	0.023258065	0.042558065
Bet_27_Leaf-50	281	282	50% leaf removal	6	4.792621736	3.66369306	5	78	75	0.011483871	0.024254839
Bet_27_Leaf-50	295	296	50% leaf removal	6	3.215752635	2.501140938	5	65	75	0.002290323	0.033977419
Bet_28_Leaf-50	265	273	50% leaf removal	10	9.367369298	9.060848158	3	74	117	0.012516129	0.01223871
Bet_28_Leaf-50	281	284	50% leaf removal	10	8.977342511	8.698047411	3	73	117	0.007645161	0.021367742
Bet_28_Leaf-50	295	298	50% leaf removal	10	6.860238461	6.707788717	3	70	117	3.23E-05	0.036229032
Bet_28_Leaf-50	237	241	50% leaf removal	10	10.30185975	9.948162566	3	71	117	0.018774194	0.038764516
Bet_28_Leaf-50	330	333	50% leaf removal	10	5.180901649	5.180901649	3	23	117	0.013733333	0.034946667
Bet_28_Leaf-50	316	319	50% leaf removal	10	10.17846512	10.17846512	3	53	117	0.007366667	0.062463333
Bet_29_Leaf-50	237	238	50% leaf removal	4	11.11787995	10.92887599	4	66	108	0.009516129	0.018041935
Bet_29_Leaf-50	265	267	50% leaf removal	4	8.288733304	7.983892112	4	67	108	0.032580645	0.053683871
Bet_29_Leaf-50	281	282	50% leaf removal	4	7.402337608	6.983694292	4	68	108	0.003806452	0.039012903
Bet_29_Leaf-50	295	295	50% leaf removal	4	6.622112311	6.265254037	4	66	108	0.004	0.042803226
Bet_29_Leaf-50	316	317	50% leaf removal	4	2.105852807	1.992370739	4	31	108	0.012966667	0.017766667
Bet_29_Leaf-50	330	331	50% leaf removal	4	1.085805429	1.085805429	4	13	108	0.005290323	0.001470968
Bet_3_control	237	241	control	9	6.433575902	6.17766255	1	113	115	0.021032258	0.027032258
Bet_3_control	265	272	control	9	6.984024	6.762087238	1	110	115	0.003387097	0.107187097
Bet_3_control	281	283	control	9	5.441574405	5.312185859	1	110	115	0.017354839	0.015241935
Bet_3_control	295	297	control	9	3.753231328	3.667741059	1	108	115	0.00583871	0.044496774
Bet_3_control	316	319	control	9	0.075920051	0.072124049	1	63	115	0.021433333	0.021206667
Bet_3_control	330	332	control	9	0	0	1	11	115	0.008066667	0.0178
Bet_30_Leaf-50	237	241	50% leaf removal	9	15.65774364	12.77845856	3	66	64	0.019419355	0.031425806
Bet_30_Leaf-50	265	272	50% leaf removal	9	5.206818235	4.269301685	3	65	64	0.011451613	0.029874194
Bet_30_Leaf-50	281	283	50% leaf removal	9	5.653448548	4.657185282	3	64	64	0.025806452	0.03216129
Bet_30_Leaf-50	295	297	50% leaf removal	9	4.048249128	3.39828024	3	58	64	0.00383871	0.241225806
Bet_30_Leaf-50	316	319	50% leaf removal	9	1.578540528	1.489966865	3	29	64	0.0077	0.007556667
Bet_30_Leaf-50	330	333	50% leaf removal	9	0	0	3	8	64	0.003677419	0.039993548
Bet_31_Leaf-25	237	238	75% leaf removal	3	15.42957259	14.52779979	2	46	145	0.006225806	0.012422581
Bet_31_Leaf-25	265	266	75% leaf removal	3	12.65715272	35.49698482	2	52	145	0.000870968	0.036132258
Bet_31_Leaf-25	281	281	75% leaf removal	3	7.840429913	7.276790118	2	52	145	0.001967742	0.029216129
Bet_31_Leaf-25	295	296	75% leaf removal	3	7.261021995	6.833428478	2	50	145	0.004451613	0.01833871
Bet_31_Leaf-25	316	316	75% leaf removal	3	5.669059943	5.523554071	2	52	145	0.005741935	0.025335484
Bet_31_Leaf-25	330	330	75% leaf removal	3	2.131506945	1.987274975	2	38	145	0.003870968	0.037587097
Bet_32_Leaf-25	237	237	75% leaf removal	1	15.84742698	15.84742698	3	24	49	0.009677419	0.000125806
Bet_32_Leaf-25	265	265	75% leaf removal	1	10.20915421	10.20915421	3	25	49	0.001677419	0.740951613
Bet_32_Leaf-25	281	281	75% leaf removal	1	7.846525494	7.846525494	3	25	49	0.01216129	0.047429032
Bet_32_Leaf-25	295	295	75% leaf removal	1	7.077151747	7.077151747	3	25	49	0.010290323	0.031225806
Bet_32_Leaf-25	316	316	75% leaf removal	1	2.313668153	2.313668153	3	23	49	0.012870968	0.054067742
Bet_32_Leaf-25	330	330	75% leaf removal	1	4.973339152	4.973339152	3	9	49	0.012967742	0.0352
Bet_33_Leaf-25	237	240	75% leaf removal	7	11.41080231	10.88083393	2	20	37	0.002612903	0.023754839
Bet_33_Leaf-25	265	268	75% leaf removal	7	7.125241069	6.858836223	2	18	37	0.010354839	0.026048387
Bet_33_Leaf-25	281	283	75% leaf removal	7	5.588944332	5.430590909	2	18	37	0.014612903	0.035222581
Bet_33_Leaf-25	295	297	75% leaf removal	7	3.383329748	3.322053887	2	18	37	0.005645161	0.043580645
Bet_33_Leaf-25	316	318	75% leaf removal	7	4.110439493	4.110439493	2	8	37	0.001709677	0.033883871
Bet_33_Leaf-25	330	332	75% leaf removal	7	0	0	2	4	37	0.001032258	0.0537
Bet_34_Leaf-25	237	240	75% leaf removal	6	16.75033912	15.59642687	4	24	87	0.002806452	0.035212903
Bet_34_Leaf-25	265	268	75% leaf removal	6	14.07581601	13.07721506	4	28	87	0.004258065	0.01276129
Bet_34_Leaf-25	281	283	75% leaf removal	6	11.58298876	10.73743058	4	27	87	0.001	0.027
Bet_34_Leaf-25	295	296	75% leaf removal	6	9.247877583	8.660123585	4	25	87	0.011096774	0.012912903
Bet_34_Leaf-25	316	318	75% leaf removal	6	3.181950168	2.977244707	4	12	87	0.000766667	0.02155
Bet_34_Leaf-25	330	331	75% leaf removal	6	0	0	4	3	87	0.0064	0.00285
Bet_35_Leaf-25	237	239	75% leaf removal	5	12.13022511	11.86740356	3	43	168	0.003129032	2.53993871
Bet_35_Leaf-25	265	267	75% leaf removal	5	13.29849918	12.97711878	3	44	168	0.005677419	0.045832258
Bet_35_Leaf-25	281	282	75% leaf removal	5	10.2667582	9.992977977	3	42	168	0.006903226	0.007419355
Bet_35_Leaf-25	295	296	75% leaf removal	5	8.087335075	7.78900227	3	42	168	0.004193548	0.020364516
Bet_35_Leaf-25	316	317	75% leaf removal	5	1.727745505	1.726977618	3	32	168	0.006	0.027151613
Bet_35_Leaf-25	330	331	75% leaf removal	5	1.92651319	1.788232354	3	12	168	0.0054	0.045626667
Bet_36_Leaf-25	237	240	75% leaf removal	8	12.87106432	11.36514979	3	43	139	0.007774194	0.006509677
Bet_36_Leaf-25	281	283	75% leaf removal	8	8.986345196	8.132642402	3	43	139	0.006645161	0.067625806
Bet_36_Leaf-25	295	297	75% leaf removal	8	6.557834623	5.746849075	3	39	139	0.008354839	0.056916129
Bet_36_Leaf-25	316	319	75% leaf removal	8	1.722590081	1.095184494	3	7	139	0.008387097	0.013270968
Bet_36_Leaf-25	330	332	75% leaf removal	8	0	0	3	1	139	0.007	0.030719355
Bet_37_Leaf-25	237	241	75% leaf removal	10	12.4739961	12.30213216	5	29	84	0.007419355	0.076006452
Bet_37_Leaf-25	265	273	75% leaf removal	10	7.031134297	6.868246352	5	29	84	0.009387097	0.015532258
Bet_37_Leaf-25	281	284	75% leaf removal	10	6.758019797	6.538008708	5	30	84	0.016741935	0.0572
Bet_37_Leaf-25	295	298	75% leaf removal	10	7.002676505	7.002676505	5	29	84	0.002483871	0.016719355
Bet_37_Leaf-25	316	319	75% leaf removal	10	4.125238109	4.125238109	5	23	84	0.002129032	0.032690323
Bet_37_Leaf-25	330	333	75% leaf removal	10	0	0	5	10	84	0.004193548	0.049254839
Bet_38_Leaf-25	237	239	75% leaf removal	4	6.412344224	5.922156132	4	30	76	0.042258065	2.379435484
Bet_38_Leaf-25	265	267	75% leaf removal	4	10.68370685	7.967077611	4	39	76	0.002290323	0.003477419
Bet_38_Leaf-25	281	282	75% leaf removal	4	11.48472273	6.52204643	4	41	76	0.000612903	0.006409677
Bet_38_Leaf-25	295	295	75% leaf removal	4	9.56365389	5.605363808	4	40	76	0.003096774	0.108803226
Bet_38_Leaf-25	316	317	75% leaf removal	4	7.81726551	4.581786174	4	32	76	0.003774194	0.043854839
Bet_38_Leaf-25	330	331	75% leaf removal	4	3.253502007	1.774966095	4	25	76	6.67E-05	0.008583333
Bet_39_Leaf-25	237	237	75% leaf removal	2	13.58902368	13.58902368	3	40	73	0.055580645	0.014377419
Bet_39_Leaf-25	265	265	75% leaf removal	2	12.07771755	12.07771755	3	54	73	0.013451613	0.768877419
Bet_39_Leaf-25	281	281	75% leaf removal	2	8.611421322	8.611421322	3	54	73	0.022741935	0.062751613
Bet_39_Leaf-25	295	295	75% leaf removal	2	9.012155088	9.012155088	3	50	73	0.003935484	0.030035484
Bet_39_Leaf-25	316	316	75% leaf removal	2	6.915821507	6.915821507	3	45	73	0.008225806	0.06813871
Bet_39_Leaf-25	330	330	75% leaf removal	2	3.891143787	3.448850443	3	35	73	0.009741935	0.01403871
Bet_4_control	237	239	control	6	12.6076572	11.45195529	4	79	65	0.015	4.467870968
Bet_4_control	265	268	control	6	12.31905159	11.33626503	4	80	65	0.000322581	0.010190323
Bet_4_control	281	283	control	6	5.226429666	4.871613163	4	79	65	0.001548387	0.029864516
Bet_4_control	295	296	control	6	5.807714871	5.400529529	4	80	65	0.013548387	0.013277419
Bet_4_control	316	318	control	6	4.662835664	4.662835664	4	45	65	0.008870968	0.027070968
Bet_4_control	330	332	control	6	0.696607711	0.696607711	4	20	65	0.016866667	0.029203333
Bet_40_Leaf-25	237	241	75% leaf removal	9	14.89372416	13.34146713	4	23	63	0.002903226	0.018306452
Bet_40_Leaf-25	265	273	75% leaf removal	9	10.96800545	9.990634302	4	22	63	0.00316129	0.048016129
Bet_40_Leaf-25	281	283	75% leaf removal	9	8.789056123	8.13866597	4	20	63	0.007741935	0.004135484
Bet_40_Leaf-25	295	297	75% leaf removal	9	7.229764004	6.69958131	4	22	63	0.014645161	0.037916129
Bet_40_Leaf-25	316	319	75% leaf removal	9	2.959059659	2.481993485	4	20	63	0.0009	0.028416667
Bet_40_Leaf-25	330	333	75% leaf removal	9	0	0	4	11	63	0.0007	0.008593333
Bet_41_Bud-75	237	238	25% bud removal	3	6.510088059	5.894523066	4	95	81	0.012	0.030812903
Bet_41_Bud-75	265	266	25% bud removal	3	4.982024383	13.84504576	4	89	81	0.008032258	0.014012903
Bet_41_Bud-75	281	282	25% bud removal	3	4.479560134	4.243138905	4	87	81	0.003322581	0.024680645
Bet_41_Bud-75	295	296	25% bud removal	3	3.442398684	3.312352512	4	84	81	0.009	0.011745161
Bet_41_Bud-75	330	330	25% bud removal	3	2.315110139	2.315110139	4	12	81	0.011366667	0.029973333
Bet_42_Bud-75	237	240	25% bud removal	6	12.55632919	11.88107771	3	61	57	0.012580645	0.010151613
Bet_42_Bud-75	265	268	25% bud removal	6	11.82865682	11.2608813	3	60	57	0.00883871	0.004732258
Bet_42_Bud-75	281	282	25% bud removal	6	9.539767625	9.136977437	3	59	57	0.003870968	0.018306452
Bet_42_Bud-75	295	296	25% bud removal	6	9.423902505	9.037522502	3	55	57	0.007870968	0.001925806
Bet_42_Bud-75	316	318	25% bud removal	6	0.200666132	0.190922676	3	32	57	0.006666667	0.01912
Bet_42_Bud-75	330	331	25% bud removal	6	3.42397571	3.42397571	3	13	57	0.0048	0.06326
Bet_43_Bud-75	237	240	25% bud removal	8	11.39905995	10.21355771	3	139	139	0.071419355	0.023729032
Bet_43_Bud-75	265	272	25% bud removal	8	10.89448649	9.702145465	3	134	139	0.020387097	0.0627
Bet_43_Bud-75	281	283	25% bud removal	8	9.169682502	8.116187868	3	131	139	0.001677419	0.031270968
Bet_43_Bud-75	295	297	25% bud removal	8	6.444109415	5.803278534	3	132	139	0.012387097	0.010535484
Bet_43_Bud-75	316	319	25% bud removal	8	2.720001304	2.694010181	3	70	139	0.003548387	0.010306452
Bet_43_Bud-75	330	332	25% bud removal	8	0.591819523	0.591819523	3	6	139	0.009419355	0.069254839
Bet_44_Bud-75	237	237	25% bud removal	2	15.56718548	14.97390274	4	101	96	0.008129032	0.008777419
Bet_44_Bud-75	265	265	25% bud removal	2	15.21981383	14.78774023	4	104	96	0.003645161	0.530925806
Bet_44_Bud-75	281	281	25% bud removal	2	11.41553404	11.20244407	4	105	96	0.001612903	0.048325806
Bet_44_Bud-75	295	295	25% bud removal	2	9.686167623	9.389125149	4	103	96	0.007322581	0.043590323
Bet_44_Bud-75	316	317	25% bud removal	2	8.181030435	7.930145501	4	90	96	0.015766667	0.008573333
Bet_44_Bud-75	330	330	25% bud removal	2	0.433873333	0.420760716	4	38	96	0.012129032	0.189751613
Bet_45_Bud-75	237	237	25% bud removal	1	12.23057784	10.22068622	4	81	84	0.003806452	0.006951613
Bet_45_Bud-75	265	265	25% bud removal	1	7.21280385	6.364898687	4	80	84	0.009580645	0.601809677
Bet_45_Bud-75	281	281	25% bud removal	1	6.591077235	6.124575435	4	80	84	0.003096774	0.044496774
Bet_45_Bud-75	295	295	25% bud removal	1	5.322791296	5.024714983	4	80	84	0.006612903	0.070851613
Bet_45_Bud-75	316	316	25% bud removal	1	1.325739001	1.251497617	4	48	84	0.004322581	0.022693548
Bet_45_Bud-75	330	330	25% bud removal	1	2.673304445	2.630828608	4	4	84	0.012129032	0.175051613
Bet_46_Bud-75	237	239	25% bud removal	4	13.83763776	9.208179172	3	86	67	0.243451613	2.148532258
Bet_46_Bud-75	265	267	25% bud removal	4	11.0979001	7.50957907	3	78	67	0.000354839	0.003703226
Bet_46_Bud-75	281	282	25% bud removal	4	10.05019042	6.913414322	3	69	67	0.011967742	0.009019355
Bet_46_Bud-75	295	295	25% bud removal	4	9.114459816	6.51177518	3	54	67	0.000903226	0.013232258
Bet_46_Bud-75	316	317	25% bud removal	4	4.697501323	3.356103723	3	35	67	0.004774194	0.021154839
Bet_46_Bud-75	330	331	25% bud removal	4	5.031693029	5.031693029	3	18	67	0.001333333	0.042203333
Bet_47_Bud-75	237	239	25% bud removal	5	7.164122004	6.950790371	3	134	128	0.324580645	2.627980645
Bet_47_Bud-75	265	267	25% bud removal	5	9.667523222	9.423149718	3	127	128	0.006967742	0.018203226
Bet_47_Bud-75	281	282	25% bud removal	5	8.125945038	7.957105958	3	126	128	0.007096774	0.034235484
Bet_47_Bud-75	295	296	25% bud removal	5	6.629090012	6.414012869	3	115	128	0.007032258	0.016193548
Bet_47_Bud-75	316	317	25% bud removal	5	0.973500639	0.952948959	3	96	128	0.002933333	0.006896667
Bet_47_Bud-75	330	331	25% bud removal	5	3.307261474	3.307261474	3	32	128	0.003	0.036829032
Bet_48_Bud-75	237	241	25% bud removal	9	13.91822114	13.475931	1	75	56	0.011774194	0.018619355
Bet_48_Bud-75	265	273	25% bud removal	9	12.0247318	11.61789504	1	73	56	0.006032258	0.000303226
Bet_48_Bud-75	281	284	25% bud removal	9	7.812938993	7.532541293	1	74	56	0.002516129	0.022725806
Bet_48_Bud-75	295	297	25% bud removal	9	5.824666505	5.70882036	1	72	56	0.007225806	0.011158065
Bet_48_Bud-75	316	319	25% bud removal	9	4.415610189	4.302766818	1	48	56	0.006387097	0.068396774
Bet_48_Bud-75	330	333	25% bud removal	9	4.216761877	4.216761877	1	31	56	0.004645161	0.063845161
Bet_49_Bud-75	237	240	25% bud removal	7	15.76166051	15.6881061	2	106	59	0.021806452	0.009787097
Bet_49_Bud-75	265	268	25% bud removal	7	13.1613363	12.98731418	2	105	59	0.013	0.020112903
Bet_49_Bud-75	281	283	25% bud removal	7	8.706393534	8.516787631	2	103	59	0.001580645	0.040119355
Bet_49_Bud-75	295	297	25% bud removal	7	6.151505379	6.09545833	2	97	59	0.011516129	0.040758065
Bet_49_Bud-75	316	318	25% bud removal	7	4.77337	4.77337	2	40	59	0.006516129	0.026132258
Bet_49_Bud-75	330	332	25% bud removal	7	0.849932369	0.849932369	2	24	59	0.011935484	0.025412903
Bet_5_control	237	237	control	2	15.87806995	12.23317078	4	96	72	0.004129032	0.0153
Bet_5_control	265	265	control	2	11.86777392	9.537734307	4	101	72	0.004806452	0.666964516
Bet_5_control	281	281	control	2	8.114377941	6.790832739	4	98	72	0.027032258	0.016603226
Bet_5_control	295	295	control	2	6.760360711	5.95137088	4	96	72	0.005064516	0.022503226
Bet_5_control	316	316	control	2	3.290640808	2.896860792	4	85	72	0.005533333	0.014373333
Bet_5_control	330	330	control	2	1.093154091	1.093154091	4	37	72	0.004866667	0.054963333
Bet_50_Bud-75	237	241	25% bud removal	10	9.683161356	9.216217797	2	78	73	0.010806452	0.007783871
Bet_50_Bud-75	265	273	25% bud removal	10	9.296394686	8.860497069	2	75	73	0.008483871	0.021590323
Bet_50_Bud-75	281	284	25% bud removal	10	7.840844377	7.483650355	2	71	73	0.008129032	0.005364516
Bet_50_Bud-75	295	298	25% bud removal	10	6.393293985	6.141114055	2	58	73	0.004322581	0.034770968
Bet_50_Bud-75	316	319	25% bud removal	10	8.206655451	8.206655451	2	30	73	0.001	0.059276667
Bet_50_Bud-75	330	333	25% bud removal	10	3.682566682	3.682566682	2	6	73	0.000366667	0.001763333
Bet_51_Bud-50	237	240	50% bud removal	8	10.06223865	9.366826157	3	195	175	0.035322581	0.020077419
Bet_51_Bud-50	265	272	50% bud removal	8	9.966245373	9.333942472	3	184	175	0.011290323	0.057022581
Bet_51_Bud-50	281	283	50% bud removal	8	9.166449624	8.636832535	3	183	175	0.013677419	0.006535484
Bet_51_Bud-50	295	297	50% bud removal	8	7.203212474	6.788627578	3	179	175	0.001870968	0.04853871
Bet_51_Bud-50	316	318	50% bud removal	8	4.449982068	4.192871993	3	90	175	0.013967742	0.029245161
Bet_51_Bud-50	330	332	50% bud removal	8	0.10328473	0.10328473	3	15	175	0.00483871	0.049354839
Bet_52_Bud-50	237	237	50% bud removal	2	5.381405645	5.105758089	4	160	163	0.024677419	0.017687097
Bet_52_Bud-50	265	265	50% bud removal	2	5.401508901	5.1380353	4	155	163	0.009967742	0.895374194
Bet_52_Bud-50	281	281	50% bud removal	2	4.718571318	4.49994418	4	155	163	0.010548387	0.0182
Bet_52_Bud-50	295	295	50% bud removal	2	4.002520646	3.92513858	4	155	163	0.002322581	0.031251613
Bet_52_Bud-50	316	317	50% bud removal	2	2.17380621	2.13177929	4	111	163	0.014387097	0.004822581
Bet_52_Bud-50	330	330	50% bud removal	2	0.411895004	0.357753694	4	63	163	0.0029	0.058796667
Bet_53_Bud-50	237	238	50% bud removal	3	11.10796439	8.35318922	3	122	105	0.025258065	0.025570968
Bet_53_Bud-50	265	266	50% bud removal	3	7.42435184	16.91391088	3	126	105	0.024612903	0.039712903
Bet_53_Bud-50	281	281	50% bud removal	3	5.470461245	4.194628117	3	125	105	0.014258065	0.018732258
Bet_53_Bud-50	295	296	50% bud removal	3	4.373011146	3.505697269	3	124	105	0.017516129	0.015583871
Bet_53_Bud-50	316	316	50% bud removal	3	4.646775171	4.280196241	3	87	105	0.010193548	0.116848387
Bet_53_Bud-50	330	330	50% bud removal	3	1.391413633	1.298652724	3	26	105	0.0025	0.015013333
Bet_54_Bud-50	237	237	50% bud removal	1	17.10587558	12.51009701	3	109	98	0.008548387	0.003170968
Bet_54_Bud-50	265	265	50% bud removal	1	12.48491712	9.684134049	3	107	98	0.003419355	0.24533871
Bet_54_Bud-50	281	281	50% bud removal	1	11.8885948	9.748647736	3	106	98	0.006193548	0.003751613
Bet_54_Bud-50	295	295	50% bud removal	1	8.53944466	8.53944466	3	105	98	0.000258065	0.016335484
Bet_54_Bud-50	316	316	50% bud removal	1	6.891079429	6.891079429	3	77	98	0.015774194	0.065048387
Bet_54_Bud-50	330	330	50% bud removal	1	2.899170898	2.899170898	3	11	98	0.012666667	0.028356667
Bet_55_Bud-50	237	239	50% bud removal	5	5.124591869	4.888860643	2	52	36	0.120419355	2.941270968
Bet_55_Bud-50	265	267	50% bud removal	5	9.388053138	8.984888412	2	56	36	0.007032258	0.018070968
Bet_55_Bud-50	281	282	50% bud removal	5	7.68453456	7.378007015	2	54	36	0.002612903	0.025390323
Bet_55_Bud-50	295	296	50% bud removal	5	6.547427698	6.283348114	2	51	36	0.003612903	0.03153871
Bet_55_Bud-50	316	317	50% bud removal	5	4.801168859	4.560043489	2	36	36	0.002903226	0.005106452
Bet_55_Bud-50	330	331	50% bud removal	5	0.688264669	0.641768567	2	15	36	0.0071	0.107903333
Bet_56_Bud-50	237	241	50% bud removal	9	10.83154517	9.928916408	2	108	100	0.007096774	0.039441935
Bet_56_Bud-50	265	273	50% bud removal	9	7.727759004	7.200554112	2	105	100	0.014387097	0.008780645
Bet_56_Bud-50	281	283	50% bud removal	9	7.119329998	6.741214471	2	105	100	0.008677419	0.008319355
Bet_56_Bud-50	295	298	50% bud removal	9	4.208850658	3.947901917	2	94	100	0.00216129	0.025877419
Bet_56_Bud-50	316	319	50% bud removal	9	0.269556145	0.266051915	2	39	100	0.005333333	0.001303333
Bet_56_Bud-50	330	332	50% bud removal	9	0	0	2	3	100	0.006266667	0.038
Bet_57_Bud-50	237	239	50% bud removal	6	8.218839417	5.721225438	3	63	71	0.007290323	3.215867742
Bet_57_Bud-50	265	268	50% bud removal	6	5.277820832	3.575430401	3	65	71	0.015774194	0.017406452
Bet_57_Bud-50	281	282	50% bud removal	6	4.272045395	2.814328572	3	65	71	0.009064516	0.014319355
Bet_57_Bud-50	295	297	50% bud removal	6	6.180981799	5.563570395	3	65	71	0.006709677	0.059674194
Bet_57_Bud-50	316	318	50% bud removal	6	2.668847781	2.317152951	3	44	71	0.013366667	0.030893333
Bet_57_Bud-50	330	332	50% bud removal	6	0.751924807	0.556674998	3	23	71	0.002258065	0.022132258
Bet_58_Bud-50	237	241	50% bud removal	10	10.43247219	9.024088441	4	83	63	0.000419355	0.003983871
Bet_58_Bud-50	265	274	50% bud removal	10	11.79207402	10.37702513	4	80	63	0.005064516	0.012990323
Bet_58_Bud-50	281	284	50% bud removal	10	7.314075225	6.546097326	4	80	63	0.002419355	0.018932258
Bet_58_Bud-50	295	298	50% bud removal	10	6.349280371	6.031110877	4	78	63	0.010290323	0.007664516
Bet_58_Bud-50	316	319	50% bud removal	10	2.913284987	2.104362855	4	32	63	0.001032258	0.003609677
Bet_58_Bud-50	330	333	50% bud removal	10	0	0	4	6	63	0.012	0.013043333
Bet_59_Bud-50	237	240	50% bud removal	7	12.81024481	11.73845433	4	88	86	0.034774194	0.035035484
Bet_59_Bud-50	265	268	50% bud removal	7	6.804662173	6.306409687	4	88	86	0.000967742	0.036977419
Bet_59_Bud-50	281	283	50% bud removal	7	6.106729012	5.723362136	4	87	86	0.015129032	0.02006129
Bet_59_Bud-50	295	297	50% bud removal	7	3.955423917	3.674588819	4	80	86	0.010129032	0.03876129
Bet_59_Bud-50	316	318	50% bud removal	7	2.213482105	1.882443559	4	24	86	0.000322581	0.0309
Bet_59_Bud-50	330	332	50% bud removal	7	0	0	4	3	86	0.005709677	0.008412903
Bet_6_control	237	237	control	1	12.93013622	9.47204312	3	96	36	0.018096774	0.044054839
Bet_6_control	265	265	control	1	8.872472484	6.744557834	3	110	36	0.01883871	0.528325806
Bet_6_control	281	281	control	1	6.950028001	5.475077615	3	108	36	0.00883871	0.011351613
Bet_6_control	295	295	control	1	7.234671319	5.929215072	3	106	36	0.009193548	0.032525806
Bet_6_control	316	316	control	1	5.266510842	4.316198219	3	88	36	0.009903226	0.023883871
Bet_6_control	330	330	control	1	5.64197459	5.604361426	3	75	36	0.001	0.05277
Bet_60_Bud-50	237	239	50% bud removal	4	10.14489143	8.357136122	3	94	77	0.014516129	2.129532258
Bet_60_Bud-50	265	267	50% bud removal	4	9.31107856	7.60870303	3	113	77	0.006	0.00156129
Bet_60_Bud-50	281	282	50% bud removal	4	9.001058491	7.295857966	3	114	77	0.002967742	0.036687097
Bet_60_Bud-50	295	295	50% bud removal	4	8.320316997	7.057477773	3	108	77	0.006193548	0.014045161
Bet_60_Bud-50	316	317	50% bud removal	4	4.864707323	4.126352856	3	62	77	0.007666667	0.005146667
Bet_60_Bud-50	330	331	50% bud removal	4	2.378933599	2.304658006	3	28	77	0.009322581	0.040758065
Bet_61_Bud-25	237	241	75% bud removal	10	14.31361108	13.58202651	3	51	43	0.007645161	0.010358065
Bet_61_Bud-25	265	274	75% bud removal	10	13.34471696	12.69527407	3	52	43	0.013967742	0.110093548
Bet_61_Bud-25	281	284	75% bud removal	10	12.13850565	11.57743694	3	52	43	0.01716129	0.001880645
Bet_61_Bud-25	295	298	75% bud removal	10	10.40747782	9.859350651	3	48	43	0.011354839	0.002803226
Bet_61_Bud-25	330	333	75% bud removal	10	2.243411676	2.243411676	3	5	43	0.003387097	0.049029032
Bet_62_Bud-25	237	240	75% bud removal	7	12.6396777	11.01899014	2	162	94	0.054451613	0.1448
Bet_62_Bud-25	265	268	75% bud removal	7	8.31855597	7.209877316	2	161	94	0.005419355	0.035732258
Bet_62_Bud-25	281	283	75% bud removal	7	8.831885906	7.610141689	2	158	94	0.005193548	0.010151613
Bet_62_Bud-25	295	297	75% bud removal	7	5.835051972	5.099187084	2	152	94	0.015516129	0.0048
Bet_62_Bud-25	316	318	75% bud removal	7	3.650571692	3.582022068	2	110	94	0.0077	0.04272
Bet_62_Bud-25	330	332	75% bud removal	7	0	0	2	60	94	0.003766667	0.002633333
Bet_63_Bud-25	237	238	75% bud removal	4	13.30764665	10.26906733	3	80	89	0.008741935	0.005967742
Bet_63_Bud-25	265	267	75% bud removal	4	11.80538571	9.24755214	3	79	89	0.047580645	0.076622581
Bet_63_Bud-25	281	282	75% bud removal	4	8.977064268	7.136766093	3	79	89	0.001741935	0.015512903
Bet_63_Bud-25	295	295	75% bud removal	4	7.315944234	6.142141626	3	75	89	0.003419355	0.043783871
Bet_63_Bud-25	316	317	75% bud removal	4	3.73247244	3.133617973	3	50	89	6.45E-05	0.023870968
Bet_63_Bud-25	330	331	75% bud removal	4	2.11208573	2.11208573	3	18	89	0.004064516	0.018641935
Bet_64_Bud-25	237	237	75% bud removal	2	11.82071934	10.41274032	3	85	82	0.006483871	0.002935484
Bet_64_Bud-25	265	265	75% bud removal	2	13.35149041	11.78269028	3	87	82	0.013483871	1.332767742
Bet_64_Bud-25	281	281	75% bud removal	2	8.35332709	7.385269295	3	86	82	0.004806452	0.022209677
Bet_64_Bud-25	295	295	75% bud removal	2	6.80097768	6.466974109	3	85	82	0.005516129	0.018732258
Bet_64_Bud-25	316	316	75% bud removal	2	1.924645256	1.830123789	3	53	82	0.013933333	0.02373
Bet_64_Bud-25	330	330	75% bud removal	2	1.058750221	0.877233378	3	10	82	0.0023	0.022346667
Bet_65_Bud-25	237	237	75% bud removal	1	12.21974215	11.53679434	4	111	118	0.016451613	0.013009677
Bet_65_Bud-25	265	265	75% bud removal	1	10.38749938	10.05740774	4	104	118	0.00516129	0.470487097
Bet_65_Bud-25	281	281	75% bud removal	1	7.691060027	7.632095233	4	105	118	0.004516129	0.000941935
Bet_65_Bud-25	295	295	75% bud removal	1	5.887229403	5.81854506	4	102	118	0.000290323	0.022393548
Bet_65_Bud-25	330	333	75% bud removal	1	0	0	4	0	118	NA	NA
Bet_66_Bud-25	237	240	75% bud removal	6	11.15790002	10.88267182	3	105	67	0.004290323	0.004854839
Bet_66_Bud-25	265	268	75% bud removal	6	10.50776487	10.23339546	3	104	67	0.016677419	0.035896774
Bet_66_Bud-25	281	282	75% bud removal	6	7.034661439	6.840817435	3	100	67	0.007419355	0.030187097
Bet_66_Bud-25	295	296	75% bud removal	6	6.313961009	6.313961009	3	95	67	0.014064516	0.007293548
Bet_66_Bud-25	316	318	75% bud removal	6	2.062338941	2.062338941	3	57	67	0.011870968	0.069632258
Bet_66_Bud-25	330	332	75% bud removal	6	0.284017894	0.264136642	3	13	67	0.005225806	0.227080645
Bet_67_Bud-25	237	239	75% bud removal	5	7.950785375	7.506424815	3	64	73	0.207967742	3.108722581
Bet_67_Bud-25	265	267	75% bud removal	5	7.738659394	7.432122497	3	63	73	0.000967742	0.023083871
Bet_67_Bud-25	281	282	75% bud removal	5	6.630841326	6.476121695	3	61	73	0.000709677	0.003703226
Bet_67_Bud-25	295	296	75% bud removal	5	4.703664606	4.486773404	3	62	73	0.001774194	0.017280645
Bet_67_Bud-25	316	317	75% bud removal	5	4.180289229	4.180289229	3	20	73	0.002129032	0.063516129
Bet_67_Bud-25	330	331	75% bud removal	5	2.505331144	2.505331144	3	6	73	0.000433333	0.056026667
Bet_68_Bud-25	237	238	75% bud removal	3	12.2293126	10.85283553	4	170	173	0.002967742	0.007690323
Bet_68_Bud-25	265	265	75% bud removal	3	13.97209543	12.49803936	4	168	173	0.00983871	2.190632258
Bet_68_Bud-25	281	281	75% bud removal	3	9.553530267	8.613038287	4	167	173	0.006193548	0.000845161
Bet_68_Bud-25	295	296	75% bud removal	3	7.841773663	7.015773504	4	163	173	0.015290323	0.023145161
Bet_68_Bud-25	316	317	75% bud removal	3	3.665701736	3.52721967	4	92	173	0.009733333	0.008966667
Bet_68_Bud-25	330	330	75% bud removal	3	2.175200418	1.97725718	4	8	173	0.007966667	0.050123333
Bet_69_Bud-25	237	240	75% bud removal	8	13.06459569	12.40265618	4	119	121	0.003967742	0.031109677
Bet_69_Bud-25	281	283	75% bud removal	8	9.313716789	9.10467559	4	114	121	0.019935484	0.00306129
Bet_69_Bud-25	295	297	75% bud removal	8	7.528225281	7.398572513	4	115	121	0.025322581	0.0957
Bet_69_Bud-25	316	318	75% bud removal	8	10.06552028	9.942497259	4	61	121	0.0018	0.01374
Bet_69_Bud-25	330	332	75% bud removal	8	0.208957128	0.208957128	4	11	121	0.008419355	0.026519355
Bet_7_control	237	241	control	10	9.406055648	7.764176378	4	85	86	0.001548387	0.036648387
Bet_7_control	265	273	control	10	8.014410751	6.771286595	4	84	86	0.00416129	0.03856129
Bet_7_control	281	284	control	10	7.454347516	6.443041036	4	84	86	0.003096774	0.048419355
Bet_7_control	295	298	control	10	4.740277338	4.156169831	4	85	86	0.004774194	0.047725806
Bet_7_control	316	319	control	10	0.843355587	0.724817274	4	53	86	0.0103	0.044453333
Bet_7_control	330	333	control	10	0	0	4	12	86	0.009	0.12196
Bet_70_Bud-25	237	241	75% bud removal	9	8.492823741	8.01439467	1	150	153	0.001483871	0.029967742
Bet_70_Bud-25	265	273	75% bud removal	9	6.416015748	6.140127071	1	148	153	0.005064516	0.031612903
Bet_70_Bud-25	281	284	75% bud removal	9	6.590544262	6.395024782	1	145	153	0.00916129	0.036509677
Bet_70_Bud-25	295	297	75% bud removal	9	5.496181907	5.125494972	1	138	153	0.002387097	0.041803226
Bet_70_Bud-25	316	319	75% bud removal	9	1.230944571	1.180612615	1	77	153	0.004096774	0.041235484
Bet_70_Bud-25	330	333	75% bud removal	9	0.025923197	0.020335308	1	14	153	0.0121	0.048303333
Bet_71_Leaf-50_Bud-50	237	238	50% leaf bud removal	3	13.82957303	11.87652999	3	78	138	0.005903226	0.003793548
Bet_71_Leaf-50_Bud-50	265	265	50% leaf bud removal	3	14.43338441	12.78878044	3	77	138	0.013935484	2.417754839
Bet_71_Leaf-50_Bud-50	281	282	50% leaf bud removal	3	10.25245968	9.36391317	3	78	138	0.006129032	0.021170968
Bet_71_Leaf-50_Bud-50	295	296	50% leaf bud removal	3	9.180914045	8.423998687	3	77	138	0.009096774	0.042109677
Bet_71_Leaf-50_Bud-50	316	317	50% leaf bud removal	3	2.123259117	1.953870223	3	46	138	0.008967742	0.001609677
Bet_71_Leaf-50_Bud-50	330	330	50% leaf bud removal	3	2.778968619	2.739136735	3	1	138	0.007866667	0.03653
Bet_72_Leaf-50_Bud-50	237	237	50% leaf bud removal	2	13.46006447	13.15496967	3	48	73	0.022483871	0.003651613
Bet_72_Leaf-50_Bud-50	265	265	50% leaf bud removal	2	11.92279165	11.6293585	3	54	73	0.010806452	0.529687097
Bet_72_Leaf-50_Bud-50	281	281	50% leaf bud removal	2	8.589118891	8.361030067	3	54	73	0.005870968	0.003041935
Bet_72_Leaf-50_Bud-50	295	295	50% leaf bud removal	2	7.45553194	7.45553194	3	51	73	0.001709677	0.034667742
Bet_72_Leaf-50_Bud-50	316	316	50% leaf bud removal	2	8.783902926	8.783902926	3	41	73	0.013433333	0.032283333
Bet_72_Leaf-50_Bud-50	330	330	50% leaf bud removal	2	2.228407297	2.228407297	3	29	73	0.009666667	0.006573333
Bet_73_Leaf-50_Bud-50	237	240	50% leaf bud removal	7	11.25549355	10.83528846	4	59	110	0.002741935	0.004125806
Bet_73_Leaf-50_Bud-50	265	268	50% leaf bud removal	7	5.985345467	5.76156005	4	59	110	0.024483871	0.100629032
Bet_73_Leaf-50_Bud-50	281	283	50% leaf bud removal	7	3.879940616	3.734658395	4	57	110	0.003258065	0.046125806
Bet_73_Leaf-50_Bud-50	295	297	50% leaf bud removal	7	6.539192562	6.474527213	4	51	110	0.005806452	0.040377419
Bet_73_Leaf-50_Bud-50	316	318	50% leaf bud removal	7	1.36134586	1.35211896	4	22	110	0.011166667	0.014056667
Bet_73_Leaf-50_Bud-50	330	332	50% leaf bud removal	7	0	0	4	2	110	0.003354839	0.014970968
Bet_74_Leaf-50_Bud-50	237	240	50% leaf bud removal	6	9.868873507	8.902820445	2	50	58	0.012225806	0.018877419
Bet_74_Leaf-50_Bud-50	265	268	50% leaf bud removal	6	7.439825003	6.518939997	2	53	58	0.011258065	0.034474194
Bet_74_Leaf-50_Bud-50	281	282	50% leaf bud removal	6	4.280775137	3.640085792	2	50	58	0.009741935	0.023619355
Bet_74_Leaf-50_Bud-50	295	296	50% leaf bud removal	6	6.949509048	6.949509048	2	48	58	0.000322581	0.057564516
Bet_74_Leaf-50_Bud-50	316	318	50% leaf bud removal	6	4.284413119	4.284413119	2	22	58	0.001333333	0.051533333
Bet_74_Leaf-50_Bud-50	330	331	50% leaf bud removal	6	1.189898176	1.189898176	2	17	58	0.002766667	0.04687
Bet_75_Leaf-50_Bud-50	237	237	50% leaf bud removal	1	16.95786771	16.61871036	5	64	111	0.002129032	0.017458065
Bet_75_Leaf-50_Bud-50	265	265	50% leaf bud removal	1	14.94751088	14.79803577	5	67	111	0.006032258	0.387383871
Bet_75_Leaf-50_Bud-50	281	281	50% leaf bud removal	1	11.38835264	11.38835264	5	68	111	0.014451613	0.016135484
Bet_75_Leaf-50_Bud-50	295	295	50% leaf bud removal	1	10.0228912	10.0228912	5	66	111	0.017903226	0.023235484
Bet_75_Leaf-50_Bud-50	316	316	50% leaf bud removal	1	5.720594324	5.720594324	5	56	111	0.005677419	0.050451613
Bet_75_Leaf-50_Bud-50	330	330	50% leaf bud removal	1	1.271446623	1.271446623	5	25	111	0.004709677	0.027306452
Bet_76_Leaf-50_Bud-50	237	239	50% leaf bud removal	4	11.77606024	11.43586294	2	22	20	0.033258065	2.190916129
Bet_76_Leaf-50_Bud-50	265	267	50% leaf bud removal	4	9.628152969	9.331819817	2	32	20	0.009612903	0.023735484
Bet_76_Leaf-50_Bud-50	281	282	50% leaf bud removal	4	9.36094843	9.055157448	2	31	20	0.001129032	0.015725806
Bet_76_Leaf-50_Bud-50	295	295	50% leaf bud removal	4	8.254362406	8.178238841	2	29	20	0.013129032	0.003648387
Bet_76_Leaf-50_Bud-50	316	317	50% leaf bud removal	4	5.477640606	5.427124587	2	18	20	0.011633333	0.0379
Bet_76_Leaf-50_Bud-50	330	331	50% leaf bud removal	4	1.572391628	1.529063503	2	11	20	0.009387097	0.059983871
Bet_77_Leaf-50_Bud-50	237	240	50% leaf bud removal	8	13.34688164	12.45412356	4	38	61	0.010645161	0.025187097
Bet_77_Leaf-50_Bud-50	265	272	50% leaf bud removal	8	9.767860126	9.441179471	4	42	61	0.008548387	0.043119355
Bet_77_Leaf-50_Bud-50	281	283	50% leaf bud removal	8	13.05159305	13.05159305	4	42	61	0.003322581	0.011519355
Bet_77_Leaf-50_Bud-50	295	297	50% leaf bud removal	8	11.17674626	11.17674626	4	41	61	0.003774194	0.004135484
Bet_77_Leaf-50_Bud-50	316	318	50% leaf bud removal	8	5.88830156	5.88830156	4	33	61	0.007064516	0.018458065
Bet_77_Leaf-50_Bud-50	330	332	50% leaf bud removal	8	2.813334993	2.783638679	4	13	61	0.0031	0.003383333
Bet_78_Leaf-50_Bud-50	237	241	50% leaf bud removal	9	12.66529447	12.66529447	4	48	92	0.002709677	0.029035484
Bet_78_Leaf-50_Bud-50	265	273	50% leaf bud removal	9	8.622904477	8.622904477	4	54	92	0.011645161	0.036003226
Bet_78_Leaf-50_Bud-50	281	284	50% leaf bud removal	9	7.99352831	7.99352831	4	53	92	0.004032258	0.037022581
Bet_78_Leaf-50_Bud-50	295	297	50% leaf bud removal	9	5.522644405	5.502394709	4	53	92	0.000451613	0.024474194
Bet_78_Leaf-50_Bud-50	316	319	50% leaf bud removal	9	0.663244645	0.568179579	4	27	92	0.016966667	0.11716
Bet_78_Leaf-50_Bud-50	330	333	50% leaf bud removal	9	0	0	4	4	92	0.004933333	0.05792
Bet_79_Leaf-50_Bud-50	237	241	50% leaf bud removal	10	12.19820624	11.27385328	3	73	139	0.002935484	0.004767742
Bet_79_Leaf-50_Bud-50	265	274	50% leaf bud removal	10	12.48428395	11.83926262	3	76	139	0.007451613	0.097509677
Bet_79_Leaf-50_Bud-50	281	284	50% leaf bud removal	10	10.87495848	10.57529295	3	75	139	0.011193548	0.039309677
Bet_79_Leaf-50_Bud-50	295	298	50% leaf bud removal	10	8.367586793	7.562438997	3	75	139	0.006387097	0.065212903
Bet_79_Leaf-50_Bud-50	316	319	50% leaf bud removal	10	2.518512184	2.346413851	3	60	139	0.0028	0.054796667
Bet_79_Leaf-50_Bud-50	330	333	50% leaf bud removal	10	0.938157823	0.782944823	3	24	139	0.010266667	0.036976667
Bet_8_control	237	240	control	8	11.0600102	10.54141861	3	156	163	0.003354839	0.056145161
Bet_8_control	265	268	control	8	12.25356106	11.81515588	3	155	163	0.007548387	0.009883871
Bet_8_control	281	283	control	8	8.897469649	8.677998731	3	154	163	0.005225806	0.037177419
Bet_8_control	316	318	control	8	2.0224974	1.966316916	3	92	163	0.006633333	0.051053333
Bet_8_control	330	332	control	8	0.168510337	0.165626938	3	7	163	0.000225806	0.137641935
Bet_80_Leaf-50_Bud-50	237	239	50% leaf bud removal	5	9.277246343	9.223644475	3	38	67	0.09516129	3.061487097
Bet_80_Leaf-50_Bud-50	265	267	50% leaf bud removal	5	8.455218932	8.430792744	3	38	67	0.013806452	0.003535484
Bet_80_Leaf-50_Bud-50	281	282	50% leaf bud removal	5	6.34913509	6.34913509	3	38	67	0.001709677	0.000719355
Bet_80_Leaf-50_Bud-50	295	296	50% leaf bud removal	5	7.36010934	7.306135204	3	37	67	0.004741935	0.023348387
Bet_80_Leaf-50_Bud-50	316	317	50% leaf bud removal	5	6.261510928	6.261510928	3	18	67	0.009451613	0.046493548
Bet_80_Leaf-50_Bud-50	330	331	50% leaf bud removal	5	1.346542314	1.346542314	3	12	67	0.014933333	0.04428
Bet_81_control	237	240	control	7	13.19200208	12.6174171	4	89	77	0.043741935	0.055196774
Bet_81_control	265	268	control	7	8.288957835	7.905823784	4	89	77	0.010903226	0.012509677
Bet_81_control	281	283	control	7	7.22623513	6.872952523	4	84	77	0.010580645	0.042767742
Bet_81_control	295	297	control	7	5.731316788	5.510342685	4	83	77	0.009	0.038864516
Bet_81_control	316	318	control	7	2.649467161	2.5449604	4	36	77	0.009133333	0.056396667
Bet_9_control	237	238	control	3	10.64502776	10.64502776	3	134	91	0.001935484	0.001003226
Bet_9_control	265	265	control	3	4.898078506	4.898078506	3	116	91	0.019935484	2.144567742
Bet_9_control	281	281	control	3	2.624696914	2.624696914	3	116	91	0.000193548	0.038880645
Bet_9_control	295	296	control	3	7.853336547	7.853336547	3	100	91	0.007741935	0.006358065
Bet_9_control	316	317	control	3	3.317505543	3.317505543	3	29	91	0.014566667	0.043303333
Bet_9_control	330	330	control	3	0	0	3	16	91	0.001966667	0.037653333
