# Supplementary material for: Carbon Source Reduction Postpones Autumn Leaf Senescence in a Widespread Deciduous Tree
Source: Front Plant Sci. 2022 May 26;13:868860. doi: 10.3389/fpls.2022.868860 (PMC9199461; doi:10.3389/fpls.2022.868860)
Supplement: Supplementary file 3 [file Data_Sheet_3.CSV]

individual	DOY_start_sen	DOY_sen	treatment	block	leaf_count	og_leaf_count	avg_chl
Bet_1_control	330	330	control	1	11	29	14.5
Bet_1_control	325	325	control	1	14	29	14.9
Bet_1_control	316	316	control	1	29	29	22
Bet_1_control	309	310	control	1	35	29	24.5
Bet_1_control	304	304	control	1	37	29	29.5
Bet_1_control	295	295	control	1	39	29	21.7
Bet_1_control	289	289	control	1	42	29	31.7
Bet_1_control	281	281	control	1	43	29	33.6
Bet_1_control	274	276	control	1	45	29	34.5
Bet_1_control	266	266	control	1	45	29	33.4
Bet_1_control	252	252	control	1	47	29	28.6
Bet_1_control	244	244	control	1	48	29	30.2
Bet_1_control	225	225	control	1	48	29	27.74615
Bet_10_control	330	331	control	5	13	97	12
Bet_10_control	325	325	control	5	39	97	14.4
Bet_10_control	316	318	control	5	63	97	16.1
Bet_10_control	309	311	control	5	76	97	25.6
Bet_10_control	304	304	control	5	87	97	31.6
Bet_10_control	295	296	control	5	87	97	34.8
Bet_10_control	289	289	control	5	88	97	34.8
Bet_10_control	281	282	control	5	89	97	37.5
Bet_10_control	274	275	control	5	88	97	26.8
Bet_10_control	266	267	control	5	90	97	37.7
Bet_10_control	252	253	control	5	90	97	36.4
Bet_10_control	244	244	control	5	90	97	35.3
Bet_10_control	225	226	control	5	93	97	33.60323
Bet_11_Leaf-75	330	331	25% leaf removal	5	0	141	0
Bet_11_Leaf-75	325	325	25% leaf removal	5	9	141	2.9
Bet_11_Leaf-75	316	317	25% leaf removal	5	49	141	10.8
Bet_11_Leaf-75	309	311	25% leaf removal	5	74	141	21
Bet_11_Leaf-75	304	304	25% leaf removal	5	88	141	23.1
Bet_11_Leaf-75	295	296	25% leaf removal	5	91	141	27.6
Bet_11_Leaf-75	289	289	25% leaf removal	5	96	141	26.96875
Bet_11_Leaf-75	281	282	25% leaf removal	5	101	141	28.2
Bet_11_Leaf-75	274	275	25% leaf removal	5	102	141	28.75294
Bet_11_Leaf-75	266	267	25% leaf removal	5	102	141	28.80588
Bet_11_Leaf-75	252	253	25% leaf removal	5	102	141	28.31176
Bet_11_Leaf-75	244	244	25% leaf removal	5	102	141	26.75714
Bet_11_Leaf-75	225	225	25% leaf removal	5	106	141	25.60388
Bet_12_Leaf-75	330	331	25% leaf removal	4	15	109	12.5
Bet_12_Leaf-75	325	325	25% leaf removal	4	24	109	17.1
Bet_12_Leaf-75	316	317	25% leaf removal	4	50	109	25
Bet_12_Leaf-75	309	310	25% leaf removal	4	72	109	22.9
Bet_12_Leaf-75	304	304	25% leaf removal	4	83	109	28.7
Bet_12_Leaf-75	295	295	25% leaf removal	4	83	109	31.7
Bet_12_Leaf-75	289	289	25% leaf removal	4	86	109	32.8
Bet_12_Leaf-75	281	282	25% leaf removal	4	85	109	34.7
Bet_12_Leaf-75	274	275	25% leaf removal	4	85	109	34.3
Bet_12_Leaf-75	266	268	25% leaf removal	4	87	109	33.9
Bet_12_Leaf-75	252	253	25% leaf removal	4	96	109	32.075
Bet_12_Leaf-75	244	244	25% leaf removal	4	87	109	31.8
Bet_12_Leaf-75	225	226	25% leaf removal	4	86	109	30.51163
Bet_13_Leaf-75	330	330	25% leaf removal	2	14	41	19.5
Bet_13_Leaf-75	325	325	25% leaf removal	2	19	41	22.5
Bet_13_Leaf-75	316	316	25% leaf removal	2	25	41	29.8
Bet_13_Leaf-75	309	309	25% leaf removal	2	30	41	35.7
Bet_13_Leaf-75	304	304	25% leaf removal	2	36	41	35.8
Bet_13_Leaf-75	295	295	25% leaf removal	2	36	41	34.6
Bet_13_Leaf-75	289	289	25% leaf removal	2	39	41	35.7
Bet_13_Leaf-75	281	281	25% leaf removal	2	42	41	36.8
Bet_13_Leaf-75	274	276	25% leaf removal	2	42	41	38.5
Bet_13_Leaf-75	266	266	25% leaf removal	2	42	41	39.3
Bet_13_Leaf-75	252	252	25% leaf removal	2	41	41	38.5
Bet_13_Leaf-75	244	244	25% leaf removal	2	39	41	36.4
Bet_13_Leaf-75	225	225	25% leaf removal	2	32	41	37.06875
Bet_14_Leaf-75	330	333	25% leaf removal	9	0	156	0
Bet_14_Leaf-75	325	325	25% leaf removal	9	0	156	0
Bet_14_Leaf-75	316	318	25% leaf removal	9	13	156	0.8
Bet_14_Leaf-75	309	309	25% leaf removal	9	49	156	12.1
Bet_14_Leaf-75	304	304	25% leaf removal	9	62	156	20
Bet_14_Leaf-75	295	298	25% leaf removal	9	78	156	24.6
Bet_14_Leaf-75	289	290	25% leaf removal	9	94	156	24.16875
Bet_14_Leaf-75	281	282	25% leaf removal	9	103	156	27.65882
Bet_14_Leaf-75	274	274	25% leaf removal	9	107	156	30.01667
Bet_14_Leaf-75	266	268	25% leaf removal	9	107	156	30.6
Bet_14_Leaf-75	252	255	25% leaf removal	9	121	156	30.28462
Bet_14_Leaf-75	244	245	25% leaf removal	9	116	156	29.92308
Bet_14_Leaf-75	225	227	25% leaf removal	9	122	156	30.6459
Bet_15_Leaf-75	330	332	25% leaf removal	7	62	127	16.4
Bet_15_Leaf-75	325	325	25% leaf removal	7	84	127	22.7
Bet_15_Leaf-75	316	318	25% leaf removal	7	92	127	26.4
Bet_15_Leaf-75	309	311	25% leaf removal	7	104	127	29.94286
Bet_15_Leaf-75	304	304	25% leaf removal	7	109	127	32.27027
Bet_15_Leaf-75	295	297	25% leaf removal	7	112	127	33.01579
Bet_15_Leaf-75	289	289	25% leaf removal	7	114	127	33.05263
Bet_15_Leaf-75	281	283	25% leaf removal	7	114	127	35.1973
Bet_15_Leaf-75	274	275	25% leaf removal	7	113	127	34.65946
Bet_15_Leaf-75	266	268	25% leaf removal	7	114	127	35.12703
Bet_15_Leaf-75	252	254	25% leaf removal	7	112	127	33.71667
Bet_15_Leaf-75	244	244	25% leaf removal	7	107	127	33.00811
Bet_15_Leaf-75	225	226	25% leaf removal	7	98	127	31.19388
Bet_16_Leaf-75	330	330	25% leaf removal	1	24	61	16.7
Bet_16_Leaf-75	325	325	25% leaf removal	1	39	61	18.2
Bet_16_Leaf-75	316	316	25% leaf removal	1	63	61	21.9
Bet_16_Leaf-75	309	310	25% leaf removal	1	71	61	26.7
Bet_16_Leaf-75	304	304	25% leaf removal	1	74	61	30.6
Bet_16_Leaf-75	295	295	25% leaf removal	1	78	61	32.6
Bet_16_Leaf-75	289	289	25% leaf removal	1	78	61	33.6
Bet_16_Leaf-75	281	281	25% leaf removal	1	78	61	34.8
Bet_16_Leaf-75	274	276	25% leaf removal	1	78	61	35.1
Bet_16_Leaf-75	266	266	25% leaf removal	1	78	61	35.6
Bet_16_Leaf-75	252	252	25% leaf removal	1	79	61	31.6
Bet_16_Leaf-75	244	244	25% leaf removal	1	77	61	30.1
Bet_16_Leaf-75	225	225	25% leaf removal	1	55	61	31.81818
Bet_17_Leaf-75	330	332	25% leaf removal	8	28	81	22.3
Bet_17_Leaf-75	325	325	25% leaf removal	8	37	81	22.1
Bet_17_Leaf-75	316	318	25% leaf removal	8	59	81	18.8
Bet_17_Leaf-75	309	309	25% leaf removal	8	67	81	27.4
Bet_17_Leaf-75	304	304	25% leaf removal	8	67	81	29.5
Bet_17_Leaf-75	295	297	25% leaf removal	8	67	81	30.5
Bet_17_Leaf-75	289	290	25% leaf removal	8	67	81	30.8
Bet_17_Leaf-75	281	283	25% leaf removal	8	69	81	32.7
Bet_17_Leaf-75	274	274	25% leaf removal	8	66	81	33.5
Bet_17_Leaf-75	266	268	25% leaf removal	8	68	81	34.5
Bet_17_Leaf-75	252	255	25% leaf removal	8	68	81	32.4
Bet_17_Leaf-75	244	245	25% leaf removal	8	67	81	30.3
Bet_17_Leaf-75	225	226	25% leaf removal	8	64	81	28.27812
Bet_18_Leaf-75	330	332	25% leaf removal	6	20	93	14.3
Bet_18_Leaf-75	325	325	25% leaf removal	6	34	93	18.8
Bet_18_Leaf-75	316	318	25% leaf removal	6	40	93	25.8
Bet_18_Leaf-75	309	310	25% leaf removal	6	57	93	28.4
Bet_18_Leaf-75	304	304	25% leaf removal	6	71	93	29.7
Bet_18_Leaf-75	295	296	25% leaf removal	6	73	93	32.7
Bet_18_Leaf-75	289	290	25% leaf removal	6	75	93	31.5
Bet_18_Leaf-75	281	283	25% leaf removal	6	76	93	33.7
Bet_18_Leaf-75	274	275	25% leaf removal	6	76	93	32.8
Bet_18_Leaf-75	266	267	25% leaf removal	6	76	93	33.5
Bet_18_Leaf-75	252	254	25% leaf removal	6	75	93	32.7
Bet_18_Leaf-75	244	244	25% leaf removal	6	75	93	32.2
Bet_18_Leaf-75	225	226	25% leaf removal	6	73	93	31.28493
Bet_19_Leaf-75	330	331	25% leaf removal	3	8	120	17
Bet_19_Leaf-75	325	325	25% leaf removal	3	11	120	17.1
Bet_19_Leaf-75	316	317	25% leaf removal	3	21	120	23.1
Bet_19_Leaf-75	309	310	25% leaf removal	3	47	120	17.1
Bet_19_Leaf-75	304	304	25% leaf removal	3	70	120	24.8
Bet_19_Leaf-75	295	295	25% leaf removal	3	72	120	33
Bet_19_Leaf-75	289	289	25% leaf removal	3	78	120	32.7
Bet_19_Leaf-75	281	281	25% leaf removal	3	95	120	34.96875
Bet_19_Leaf-75	274	276	25% leaf removal	3	96	120	37.3125
Bet_19_Leaf-75	266	268	25% leaf removal	3	96	120	37.6375
Bet_19_Leaf-75	252	253	25% leaf removal	3	96	120	37.2125
Bet_19_Leaf-75	244	244	25% leaf removal	3	95	120	35.9
Bet_19_Leaf-75	225	225	25% leaf removal	3	94	120	33.70638
Bet_2_control	330	331	control	4	20	109	21.7
Bet_2_control	325	325	control	4	27	109	22.3
Bet_2_control	316	317	control	4	53	109	27.1
Bet_2_control	309	310	control	4	96	109	24.9
Bet_2_control	304	304	control	4	113	109	29.30526
Bet_2_control	295	295	control	4	123	109	33.58571
Bet_2_control	289	289	control	4	126	109	34.86744
Bet_2_control	281	282	control	4	128	109	36.12558
Bet_2_control	274	275	control	4	129	109	35.22558
Bet_2_control	266	268	control	4	130	109	36.84651
Bet_2_control	252	253	control	4	125	109	34.75714
Bet_2_control	244	244	control	4	122	109	34.35
Bet_2_control	225	226	control	4	112	109	34.57273
Bet_20_Leaf-75	330	333	25% leaf removal	10	1	92	1.1
Bet_20_Leaf-75	325	325	25% leaf removal	10	7	92	3.7
Bet_20_Leaf-75	316	318	25% leaf removal	10	25	92	12.8
Bet_20_Leaf-75	309	309	25% leaf removal	10	42	92	17.9
Bet_20_Leaf-75	304	304	25% leaf removal	10	47	92	28.9
Bet_20_Leaf-75	295	298	25% leaf removal	10	51	92	31.8
Bet_20_Leaf-75	289	290	25% leaf removal	10	61	92	29.4
Bet_20_Leaf-75	281	283	25% leaf removal	10	62	92	33.4
Bet_20_Leaf-75	274	274	25% leaf removal	10	62	92	35.8
Bet_20_Leaf-75	266	268	25% leaf removal	10	63	92	33.3
Bet_20_Leaf-75	252	255	25% leaf removal	10	63	92	31.9
Bet_20_Leaf-75	244	245	25% leaf removal	10	67	92	31.3
Bet_20_Leaf-75	225	227	25% leaf removal	10	69	92	30.09706
Bet_21_Leaf-50	330	331	50% leaf removal	3	32	98	14
Bet_21_Leaf-50	325	325	50% leaf removal	3	37	98	17.2
Bet_21_Leaf-50	316	316	50% leaf removal	3	48	98	22.5
Bet_21_Leaf-50	309	310	50% leaf removal	3	51	98	26.9
Bet_21_Leaf-50	304	304	50% leaf removal	3	51	98	29.9
Bet_21_Leaf-50	295	296	50% leaf removal	3	51	98	29.8
Bet_21_Leaf-50	289	289	50% leaf removal	3	51	98	31.2
Bet_21_Leaf-50	281	281	50% leaf removal	3	51	98	30.4
Bet_21_Leaf-50	274	276	50% leaf removal	3	51	98	30.8
Bet_21_Leaf-50	266	268	50% leaf removal	3	51	98	32.9
Bet_21_Leaf-50	252	252	50% leaf removal	3	51	98	31.9
Bet_21_Leaf-50	244	244	50% leaf removal	3	51	98	32.6
Bet_21_Leaf-50	225	225	50% leaf removal	3	51	98	31.81176
Bet_22_Leaf-50	330	330	50% leaf removal	2	0	74	0
Bet_22_Leaf-50	325	325	50% leaf removal	2	18	74	2.9
Bet_22_Leaf-50	316	316	50% leaf removal	2	32	74	22.6
Bet_22_Leaf-50	309	309	50% leaf removal	2	39	74	27.8
Bet_22_Leaf-50	304	304	50% leaf removal	2	41	74	29.8
Bet_22_Leaf-50	295	295	50% leaf removal	2	41	74	34.5
Bet_22_Leaf-50	289	289	50% leaf removal	2	41	74	35.3
Bet_22_Leaf-50	281	281	50% leaf removal	2	41	74	34.6
Bet_22_Leaf-50	274	276	50% leaf removal	2	41	74	34.3
Bet_22_Leaf-50	266	266	50% leaf removal	2	41	74	36.3
Bet_22_Leaf-50	252	252	50% leaf removal	2	41	74	32.8
Bet_22_Leaf-50	244	244	50% leaf removal	2	41	74	33.8
Bet_22_Leaf-50	225	225	50% leaf removal	2	39	74	32.98462
Bet_23_Leaf-50	330	332	50% leaf removal	8	3	70	21.3
Bet_23_Leaf-50	325	325	50% leaf removal	8	11	70	13.3
Bet_23_Leaf-50	316	318	50% leaf removal	8	20	70	21.3
Bet_23_Leaf-50	309	309	50% leaf removal	8	30	70	31.1
Bet_23_Leaf-50	304	304	50% leaf removal	8	32	70	32.5
Bet_23_Leaf-50	295	297	50% leaf removal	8	40	70	34.9
Bet_23_Leaf-50	289	290	50% leaf removal	8	45	70	34
Bet_23_Leaf-50	281	283	50% leaf removal	8	46	70	34.7
Bet_23_Leaf-50	274	274	50% leaf removal	8	47	70	36.3
Bet_23_Leaf-50	266	268	50% leaf removal	8	45	70	38
Bet_23_Leaf-50	252	255	50% leaf removal	8	47	70	32.9
Bet_23_Leaf-50	244	245	50% leaf removal	8	47	70	34.4
Bet_23_Leaf-50	225	226	50% leaf removal	8	37	70	34.98108
Bet_24_Leaf-50	330	330	50% leaf removal	1	10	107	14.5
Bet_24_Leaf-50	325	325	50% leaf removal	1	25	107	12.3
Bet_24_Leaf-50	316	316	50% leaf removal	1	61	107	21.2
Bet_24_Leaf-50	309	310	50% leaf removal	1	67	107	24.7
Bet_24_Leaf-50	304	304	50% leaf removal	1	69	107	30.6
Bet_24_Leaf-50	295	295	50% leaf removal	1	71	107	34.1
Bet_24_Leaf-50	289	289	50% leaf removal	1	71	107	34.4
Bet_24_Leaf-50	281	281	50% leaf removal	1	70	107	35.7
Bet_24_Leaf-50	274	276	50% leaf removal	1	71	107	37.1
Bet_24_Leaf-50	266	266	50% leaf removal	1	71	107	25.3
Bet_24_Leaf-50	252	252	50% leaf removal	1	68	107	37.4
Bet_24_Leaf-50	244	244	50% leaf removal	1	65	107	36.3
Bet_24_Leaf-50	225	225	50% leaf removal	1	56	107	38.60357
Bet_25_Leaf-50	330	331	50% leaf removal	5	13	115	12.7
Bet_25_Leaf-50	325	325	50% leaf removal	5	29	115	12.1
Bet_25_Leaf-50	316	317	50% leaf removal	5	40	115	18.5
Bet_25_Leaf-50	309	310	50% leaf removal	5	43	115	23.7
Bet_25_Leaf-50	304	304	50% leaf removal	5	43	115	26.8
Bet_25_Leaf-50	295	296	50% leaf removal	5	56	115	29.3
Bet_25_Leaf-50	289	289	50% leaf removal	5	54	115	32.2
Bet_25_Leaf-50	281	282	50% leaf removal	5	57	115	34.9
Bet_25_Leaf-50	274	275	50% leaf removal	5	60	115	34.9
Bet_25_Leaf-50	266	267	50% leaf removal	5	60	115	34.9
Bet_25_Leaf-50	252	253	50% leaf removal	5	60	115	34.5
Bet_25_Leaf-50	244	244	50% leaf removal	5	60	115	32.5
Bet_25_Leaf-50	225	226	50% leaf removal	5	61	115	29.7
Bet_26_Leaf-50	330	332	50% leaf removal	7	5	96	4.4
Bet_26_Leaf-50	325	325	50% leaf removal	7	28	96	4.8
Bet_26_Leaf-50	316	318	50% leaf removal	7	40	96	18.3
Bet_26_Leaf-50	309	311	50% leaf removal	7	53	96	21
Bet_26_Leaf-50	304	304	50% leaf removal	7	58	96	25.2
Bet_26_Leaf-50	295	296	50% leaf removal	7	59	96	31.7
Bet_26_Leaf-50	289	290	50% leaf removal	7	59	96	31
Bet_26_Leaf-50	281	283	50% leaf removal	7	59	96	32.4
Bet_26_Leaf-50	274	275	50% leaf removal	7	59	96	33.7
Bet_26_Leaf-50	266	268	50% leaf removal	7	59	96	32.5
Bet_26_Leaf-50	252	254	50% leaf removal	7	59	96	31
Bet_26_Leaf-50	244	245	50% leaf removal	7	50	96	31.9
Bet_26_Leaf-50	225	226	50% leaf removal	7	50	96	30.3
Bet_27_Leaf-50	330	332	50% leaf removal	6	20	75	16
Bet_27_Leaf-50	325	325	50% leaf removal	6	21	75	20.5
Bet_27_Leaf-50	316	317	50% leaf removal	6	30	75	20.7
Bet_27_Leaf-50	309	310	50% leaf removal	6	48	75	21.6
Bet_27_Leaf-50	304	304	50% leaf removal	6	60	75	25.6
Bet_27_Leaf-50	295	296	50% leaf removal	6	65	75	28.7
Bet_27_Leaf-50	289	290	50% leaf removal	6	70	75	27.6
Bet_27_Leaf-50	281	282	50% leaf removal	6	78	75	30.5
Bet_27_Leaf-50	274	275	50% leaf removal	6	79	75	28.8
Bet_27_Leaf-50	266	267	50% leaf removal	6	76	75	30.6
Bet_27_Leaf-50	252	254	50% leaf removal	6	76	75	27.6
Bet_27_Leaf-50	244	244	50% leaf removal	6	72	75	29.3
Bet_27_Leaf-50	225	226	50% leaf removal	6	40	75	33.525
Bet_28_Leaf-50	330	333	50% leaf removal	10	23	117	19.4
Bet_28_Leaf-50	325	325	50% leaf removal	10	26	117	14.5
Bet_28_Leaf-50	316	318	50% leaf removal	10	53	117	23.2
Bet_28_Leaf-50	309	309	50% leaf removal	10	66	117	29.4
Bet_28_Leaf-50	304	304	50% leaf removal	10	68	117	28.3
Bet_28_Leaf-50	295	298	50% leaf removal	10	70	117	31.5
Bet_28_Leaf-50	289	290	50% leaf removal	10	70	117	31.2
Bet_28_Leaf-50	281	281	50% leaf removal	10	73	117	35.1
Bet_28_Leaf-50	274	274	50% leaf removal	10	73	117	34.8
Bet_28_Leaf-50	266	268	50% leaf removal	10	74	117	33.3
Bet_28_Leaf-50	252	255	50% leaf removal	10	73	117	31.3
Bet_28_Leaf-50	244	245	50% leaf removal	10	71	117	32.8
Bet_28_Leaf-50	225	227	50% leaf removal	10	62	117	32.77627
Bet_29_Leaf-50	330	331	50% leaf removal	4	13	108	7.7
Bet_29_Leaf-50	325	325	50% leaf removal	4	19	108	10.6
Bet_29_Leaf-50	316	317	50% leaf removal	4	31	108	22.2
Bet_29_Leaf-50	309	310	50% leaf removal	4	52	108	20.5
Bet_29_Leaf-50	304	304	50% leaf removal	4	58	108	27.8
Bet_29_Leaf-50	295	295	50% leaf removal	4	66	108	31.7
Bet_29_Leaf-50	289	289	50% leaf removal	4	67	108	32.5
Bet_29_Leaf-50	281	282	50% leaf removal	4	68	108	34.4
Bet_29_Leaf-50	274	275	50% leaf removal	4	68	108	34.2
Bet_29_Leaf-50	266	267	50% leaf removal	4	67	108	33.6
Bet_29_Leaf-50	252	253	50% leaf removal	4	67	108	30.9
Bet_29_Leaf-50	244	244	50% leaf removal	4	66	108	29
Bet_29_Leaf-50	225	226	50% leaf removal	4	57	108	30.11579
Bet_3_control	330	332	control	9	11	115	4.3
Bet_3_control	325	325	control	9	27	115	5.6
Bet_3_control	316	318	control	9	63	115	6.4
Bet_3_control	309	309	control	9	82	115	15.3
Bet_3_control	304	304	control	9	98	115	17.82727
Bet_3_control	295	296	control	9	108	115	21.78333
Bet_3_control	289	290	control	9	111	115	22.0973
Bet_3_control	281	282	control	9	110	115	24.28919
Bet_3_control	274	274	control	9	110	115	24.36486
Bet_3_control	266	269	control	9	110	115	23.82973
Bet_3_control	252	255	control	9	112	115	23.56829
Bet_3_control	244	245	control	9	113	115	24.35385
Bet_3_control	225	227	control	9	118	115	25.35085
Bet_30_Leaf-50	330	333	50% leaf removal	9	8	64	6.8
Bet_30_Leaf-50	325	325	50% leaf removal	9	11	64	13.5
Bet_30_Leaf-50	316	318	50% leaf removal	9	29	64	13.2
Bet_30_Leaf-50	309	309	50% leaf removal	9	42	64	25.2
Bet_30_Leaf-50	304	304	50% leaf removal	9	47	64	26.7
Bet_30_Leaf-50	295	297	50% leaf removal	9	58	64	31
Bet_30_Leaf-50	289	290	50% leaf removal	9	61	64	31
Bet_30_Leaf-50	281	282	50% leaf removal	9	64	64	35
Bet_30_Leaf-50	274	274	50% leaf removal	9	65	64	32.7
Bet_30_Leaf-50	266	268	50% leaf removal	9	65	64	33.7
Bet_30_Leaf-50	252	255	50% leaf removal	9	68	64	27.8
Bet_30_Leaf-50	244	245	50% leaf removal	9	66	64	28.4
Bet_30_Leaf-50	225	227	50% leaf removal	9	33	64	36.92727
Bet_31_Leaf-25	330	330	75% leaf removal	3	38	145	18.9
Bet_31_Leaf-25	325	325	75% leaf removal	3	48	145	20.4
Bet_31_Leaf-25	316	316	75% leaf removal	3	52	145	23.8
Bet_31_Leaf-25	309	310	75% leaf removal	3	52	145	27.8
Bet_31_Leaf-25	304	304	75% leaf removal	3	48	145	28
Bet_31_Leaf-25	295	296	75% leaf removal	3	50	145	31.8
Bet_31_Leaf-25	289	289	75% leaf removal	3	52	145	29.1
Bet_31_Leaf-25	281	281	75% leaf removal	3	52	145	33
Bet_31_Leaf-25	274	276	75% leaf removal	3	52	145	29.4
Bet_31_Leaf-25	266	268	75% leaf removal	3	52	145	32.2
Bet_31_Leaf-25	252	253	75% leaf removal	3	51	145	28.2
Bet_31_Leaf-25	244	244	75% leaf removal	3	46	145	35.2
Bet_31_Leaf-25	225	225	75% leaf removal	3	38	145	34.44211
Bet_32_Leaf-25	330	330	75% leaf removal	1	9	49	22.9
Bet_32_Leaf-25	325	325	75% leaf removal	1	12	49	21.5
Bet_32_Leaf-25	316	316	75% leaf removal	1	23	49	24.2
Bet_32_Leaf-25	309	310	75% leaf removal	1	24	49	31.2
Bet_32_Leaf-25	304	304	75% leaf removal	1	24	49	37.6
Bet_32_Leaf-25	295	295	75% leaf removal	1	25	49	36.6
Bet_32_Leaf-25	289	289	75% leaf removal	1	24	49	36.9
Bet_32_Leaf-25	281	281	75% leaf removal	1	25	49	35.7
Bet_32_Leaf-25	274	276	75% leaf removal	1	24	49	37.4
Bet_32_Leaf-25	266	266	75% leaf removal	1	25	49	36.8
Bet_32_Leaf-25	252	252	75% leaf removal	1	24	49	33.8
Bet_32_Leaf-25	244	244	75% leaf removal	1	24	49	25.4
Bet_32_Leaf-25	225	225	75% leaf removal	1	13	49	37.3
Bet_33_Leaf-25	330	332	75% leaf removal	7	4	37	3.9
Bet_33_Leaf-25	325	325	75% leaf removal	7	7	37	13.5
Bet_33_Leaf-25	316	318	75% leaf removal	7	8	37	21.9
Bet_33_Leaf-25	309	311	75% leaf removal	7	15	37	22
Bet_33_Leaf-25	304	304	75% leaf removal	7	18	37	26.7
Bet_33_Leaf-25	295	297	75% leaf removal	7	18	37	29.9
Bet_33_Leaf-25	289	290	75% leaf removal	7	18	37	28
Bet_33_Leaf-25	281	283	75% leaf removal	7	18	37	30.9
Bet_33_Leaf-25	274	275	75% leaf removal	7	18	37	32.4
Bet_33_Leaf-25	266	268	75% leaf removal	7	18	37	35
Bet_33_Leaf-25	252	254	75% leaf removal	7	19	37	27.1
Bet_33_Leaf-25	244	245	75% leaf removal	7	20	37	26
Bet_33_Leaf-25	225	226	75% leaf removal	7	9	37	30.6
Bet_34_Leaf-25	330	331	75% leaf removal	6	3	87	12.5
Bet_34_Leaf-25	325	325	75% leaf removal	6	7	87	14.3
Bet_34_Leaf-25	316	318	75% leaf removal	6	12	87	19.1
Bet_34_Leaf-25	309	310	75% leaf removal	6	17	87	27.5
Bet_34_Leaf-25	304	304	75% leaf removal	6	21	87	29.7
Bet_34_Leaf-25	295	296	75% leaf removal	6	25	87	29.7
Bet_34_Leaf-25	289	290	75% leaf removal	6	26	87	28.9
Bet_34_Leaf-25	281	283	75% leaf removal	6	27	87	36
Bet_34_Leaf-25	274	275	75% leaf removal	6	28	87	35.8
Bet_34_Leaf-25	266	267	75% leaf removal	6	28	87	36.3
Bet_34_Leaf-25	252	254	75% leaf removal	6	25	87	34.5
Bet_34_Leaf-25	244	244	75% leaf removal	6	24	87	34.3
Bet_34_Leaf-25	225	226	75% leaf removal	6	23	87	31.3
Bet_35_Leaf-25	330	331	75% leaf removal	5	12	168	11.5
Bet_35_Leaf-25	325	325	75% leaf removal	5	24	168	15.9
Bet_35_Leaf-25	316	317	75% leaf removal	5	32	168	22.4
Bet_35_Leaf-25	309	310	75% leaf removal	5	38	168	27.6
Bet_35_Leaf-25	304	304	75% leaf removal	5	42	168	33.8
Bet_35_Leaf-25	295	296	75% leaf removal	5	42	168	35.3
Bet_35_Leaf-25	289	289	75% leaf removal	5	44	168	33.7
Bet_35_Leaf-25	281	282	75% leaf removal	5	42	168	36.3
Bet_35_Leaf-25	274	275	75% leaf removal	5	44	168	34.8
Bet_35_Leaf-25	266	267	75% leaf removal	5	44	168	33.8
Bet_35_Leaf-25	252	253	75% leaf removal	5	44	168	32.9
Bet_35_Leaf-25	244	244	75% leaf removal	5	43	168	34.3
Bet_35_Leaf-25	225	226	75% leaf removal	5	44	168	31.86364
Bet_36_Leaf-25	330	332	75% leaf removal	8	1	139	6.4
Bet_36_Leaf-25	325	325	75% leaf removal	8	3	139	6.3
Bet_36_Leaf-25	316	318	75% leaf removal	8	7	139	13
Bet_36_Leaf-25	309	309	75% leaf removal	8	25	139	14.5
Bet_36_Leaf-25	304	304	75% leaf removal	8	34	139	21.1
Bet_36_Leaf-25	295	297	75% leaf removal	8	39	139	30.7
Bet_36_Leaf-25	289	290	75% leaf removal	8	42	139	30.2
Bet_36_Leaf-25	281	283	75% leaf removal	8	43	139	33.7
Bet_36_Leaf-25	274	274	75% leaf removal	8	44	139	33.7
Bet_36_Leaf-25	266	268	75% leaf removal	8	44	139	33.3
Bet_36_Leaf-25	252	255	75% leaf removal	8	41	139	33.7
Bet_36_Leaf-25	244	245	75% leaf removal	8	43	139	33.7
Bet_36_Leaf-25	225	226	75% leaf removal	8	37	139	31.14865
Bet_37_Leaf-25	330	333	75% leaf removal	10	10	84	8.2
Bet_37_Leaf-25	325	325	75% leaf removal	10	19	84	19.1
Bet_37_Leaf-25	316	318	75% leaf removal	10	23	84	24
Bet_37_Leaf-25	309	309	75% leaf removal	10	26	84	31.5
Bet_37_Leaf-25	304	304	75% leaf removal	10	29	84	31.8
Bet_37_Leaf-25	295	298	75% leaf removal	10	29	84	34.4
Bet_37_Leaf-25	289	290	75% leaf removal	10	30	84	32.2
Bet_37_Leaf-25	281	283	75% leaf removal	10	30	84	37
Bet_37_Leaf-25	274	274	75% leaf removal	10	29	84	35.2
Bet_37_Leaf-25	266	268	75% leaf removal	10	29	84	34.7
Bet_37_Leaf-25	252	255	75% leaf removal	10	29	84	30.2
Bet_37_Leaf-25	244	245	75% leaf removal	10	29	84	38.4
Bet_37_Leaf-25	225	227	75% leaf removal	10	22	84	32.7
Bet_38_Leaf-25	330	331	75% leaf removal	4	25	76	19
Bet_38_Leaf-25	325	325	75% leaf removal	4	27	76	23.4
Bet_38_Leaf-25	316	317	75% leaf removal	4	32	76	30.8
Bet_38_Leaf-25	309	310	75% leaf removal	4	34	76	32.8
Bet_38_Leaf-25	304	304	75% leaf removal	4	36	76	34.5
Bet_38_Leaf-25	295	295	75% leaf removal	4	40	76	34.8
Bet_38_Leaf-25	289	289	75% leaf removal	4	40	76	33.3
Bet_38_Leaf-25	281	282	75% leaf removal	4	41	76	33.5
Bet_38_Leaf-25	274	275	75% leaf removal	4	40	76	32.8
Bet_38_Leaf-25	266	267	75% leaf removal	4	39	76	34.2
Bet_38_Leaf-25	252	253	75% leaf removal	4	34	76	33.2
Bet_38_Leaf-25	244	244	75% leaf removal	4	30	76	34.9
Bet_38_Leaf-25	225	226	75% leaf removal	4	20	76	35.8
Bet_39_Leaf-25	330	330	75% leaf removal	2	35	73	17.9
Bet_39_Leaf-25	325	325	75% leaf removal	2	43	73	19.5
Bet_39_Leaf-25	316	316	75% leaf removal	2	45	73	23.2
Bet_39_Leaf-25	309	310	75% leaf removal	2	48	73	27.9
Bet_39_Leaf-25	304	304	75% leaf removal	2	50	73	29.8
Bet_39_Leaf-25	295	295	75% leaf removal	2	50	73	30.5
Bet_39_Leaf-25	289	289	75% leaf removal	2	51	73	30.4
Bet_39_Leaf-25	281	281	75% leaf removal	2	54	73	31.9
Bet_39_Leaf-25	274	276	75% leaf removal	2	54	73	30.1
Bet_39_Leaf-25	266	266	75% leaf removal	2	54	73	29.4
Bet_39_Leaf-25	252	252	75% leaf removal	2	49	73	26.3
Bet_39_Leaf-25	244	244	75% leaf removal	2	40	73	33.3
Bet_39_Leaf-25	225	225	75% leaf removal	2	19	73	35.8
Bet_4_control	330	331	control	6	20	65	22.1
Bet_4_control	325	325	control	6	37	65	21
Bet_4_control	316	318	control	6	45	65	19.3
Bet_4_control	309	310	control	6	41	65	23.4
Bet_4_control	304	304	control	6	78	65	30.7
Bet_4_control	295	296	control	6	80	65	34.7
Bet_4_control	289	290	control	6	76	65	34.9
Bet_4_control	281	283	control	6	79	65	38.4
Bet_4_control	274	275	control	6	80	65	36.9
Bet_4_control	266	267	control	6	80	65	38
Bet_4_control	252	254	control	6	80	65	36.6
Bet_4_control	244	244	control	6	79	65	34.3
Bet_4_control	225	226	control	6	72	65	32.95
Bet_40_Leaf-25	330	333	75% leaf removal	9	11	63	9.2
Bet_40_Leaf-25	325	325	75% leaf removal	9	13	63	25.2
Bet_40_Leaf-25	316	318	75% leaf removal	9	20	63	23.7
Bet_40_Leaf-25	309	309	75% leaf removal	9	20	63	34.3
Bet_40_Leaf-25	304	304	75% leaf removal	9	21	63	30.9
Bet_40_Leaf-25	295	297	75% leaf removal	9	22	63	33.1
Bet_40_Leaf-25	289	290	75% leaf removal	9	21	63	33.3
Bet_40_Leaf-25	281	282	75% leaf removal	9	20	63	37.7
Bet_40_Leaf-25	274	274	75% leaf removal	9	22	63	35.1
Bet_40_Leaf-25	266	269	75% leaf removal	9	22	63	38.4
Bet_40_Leaf-25	252	255	75% leaf removal	9	23	63	28.9
Bet_40_Leaf-25	244	245	75% leaf removal	9	23	63	33.3
Bet_40_Leaf-25	225	227	75% leaf removal	9	17	63	31.9
Bet_41_Bud-75	330	330	25% bud removal	3	12	81	14.2
Bet_41_Bud-75	325	325	25% bud removal	3	21	81	19.3
Bet_41_Bud-75	316	316	25% bud removal	3	52	81	24.1
Bet_41_Bud-75	309	310	25% bud removal	3	66	81	23
Bet_41_Bud-75	304	304	25% bud removal	3	73	81	28.9
Bet_41_Bud-75	295	295	25% bud removal	3	84	81	30.3
Bet_41_Bud-75	289	289	25% bud removal	3	86	81	32.1
Bet_41_Bud-75	281	281	25% bud removal	3	87	81	32.5
Bet_41_Bud-75	274	276	25% bud removal	3	89	81	34.6
Bet_41_Bud-75	266	268	25% bud removal	3	89	81	35.2
Bet_41_Bud-75	252	253	25% bud removal	3	94	81	32.1275
Bet_41_Bud-75	244	244	25% bud removal	3	95	81	31.55455
Bet_41_Bud-75	225	225	25% bud removal	3	85	81	30.6
Bet_42_Bud-75	330	331	25% bud removal	6	13	57	19.2
Bet_42_Bud-75	325	325	25% bud removal	6	17	57	19
Bet_42_Bud-75	316	318	25% bud removal	6	32	57	24.1
Bet_42_Bud-75	309	310	25% bud removal	6	40	57	26.3
Bet_42_Bud-75	304	304	25% bud removal	6	49	57	30.5
Bet_42_Bud-75	295	295	25% bud removal	6	55	57	31.4
Bet_42_Bud-75	289	289	25% bud removal	6	57	57	31.9
Bet_42_Bud-75	281	282	25% bud removal	6	59	57	33.4
Bet_42_Bud-75	274	275	25% bud removal	6	60	57	33.6
Bet_42_Bud-75	266	267	25% bud removal	6	60	57	33.6
Bet_42_Bud-75	252	254	25% bud removal	6	61	57	32.1
Bet_42_Bud-75	244	244	25% bud removal	6	61	57	31
Bet_42_Bud-75	225	226	25% bud removal	6	60	57	30.15556
Bet_43_Bud-75	330	332	25% bud removal	8	6	139	4
Bet_43_Bud-75	325	325	25% bud removal	8	38	139	6.6
Bet_43_Bud-75	316	318	25% bud removal	8	70	139	14.2
Bet_43_Bud-75	309	310	25% bud removal	8	110	139	21.31667
Bet_43_Bud-75	304	304	25% bud removal	8	121	139	25.89512
Bet_43_Bud-75	295	295	25% bud removal	8	132	139	27.35909
Bet_43_Bud-75	289	290	25% bud removal	8	132	139	29.34146
Bet_43_Bud-75	281	283	25% bud removal	8	131	139	31.34545
Bet_43_Bud-75	274	274	25% bud removal	8	132	139	31.88182
Bet_43_Bud-75	266	268	25% bud removal	8	134	139	31.26667
Bet_43_Bud-75	252	255	25% bud removal	8	147	139	30.22609
Bet_43_Bud-75	244	245	25% bud removal	8	139	139	29.83333
Bet_43_Bud-75	225	226	25% bud removal	8	139	139	29.20647
Bet_44_Bud-75	330	330	25% bud removal	2	38	96	11.2
Bet_44_Bud-75	325	325	25% bud removal	2	60	96	9
Bet_44_Bud-75	316	316	25% bud removal	2	90	96	30.8
Bet_44_Bud-75	309	310	25% bud removal	2	103	96	29.75294
Bet_44_Bud-75	304	304	25% bud removal	2	102	96	33.61176
Bet_44_Bud-75	295	295	25% bud removal	2	103	96	34.52941
Bet_44_Bud-75	289	289	25% bud removal	2	104	96	35.58571
Bet_44_Bud-75	281	281	25% bud removal	2	105	96	34.32857
Bet_44_Bud-75	274	276	25% bud removal	2	104	96	36.72353
Bet_44_Bud-75	266	266	25% bud removal	2	104	96	36.88571
Bet_44_Bud-75	252	252	25% bud removal	2	101	96	35.27059
Bet_44_Bud-75	244	244	25% bud removal	2	101	96	35.19412
Bet_44_Bud-75	225	225	25% bud removal	2	102	96	31.82353
Bet_45_Bud-75	330	330	25% bud removal	1	4	84	8.1
Bet_45_Bud-75	325	325	25% bud removal	1	13	84	5.3
Bet_45_Bud-75	316	316	25% bud removal	1	48	84	19.1
Bet_45_Bud-75	309	310	25% bud removal	1	66	84	18.7
Bet_45_Bud-75	304	304	25% bud removal	1	75	84	27.9
Bet_45_Bud-75	295	295	25% bud removal	1	80	84	32.8
Bet_45_Bud-75	289	289	25% bud removal	1	80	84	33.1
Bet_45_Bud-75	281	281	25% bud removal	1	80	84	35.4
Bet_45_Bud-75	274	276	25% bud removal	1	80	84	35.6
Bet_45_Bud-75	266	266	25% bud removal	1	80	84	36.3
Bet_45_Bud-75	252	252	25% bud removal	1	82	84	33.4
Bet_45_Bud-75	244	244	25% bud removal	1	81	84	33.3
Bet_45_Bud-75	225	225	25% bud removal	1	77	84	32.42105
Bet_46_Bud-75	330	331	25% bud removal	4	18	67	20
Bet_46_Bud-75	325	325	25% bud removal	4	25	67	22.8
Bet_46_Bud-75	316	317	25% bud removal	4	35	67	30.9
Bet_46_Bud-75	309	310	25% bud removal	4	45	67	26.9
Bet_46_Bud-75	304	304	25% bud removal	4	52	67	33.2
Bet_46_Bud-75	295	295	25% bud removal	4	54	67	33.9
Bet_46_Bud-75	289	289	25% bud removal	4	61	67	31.7
Bet_46_Bud-75	281	281	25% bud removal	4	69	67	33.8
Bet_46_Bud-75	274	275	25% bud removal	4	71	67	36.4
Bet_46_Bud-75	266	267	25% bud removal	4	78	67	34.5
Bet_46_Bud-75	252	253	25% bud removal	4	88	67	30.1
Bet_46_Bud-75	244	244	25% bud removal	4	86	67	32.1
Bet_46_Bud-75	225	226	25% bud removal	4	71	67	30.42941
Bet_47_Bud-75	330	331	25% bud removal	5	32	128	19.6
Bet_47_Bud-75	325	325	25% bud removal	5	68	128	14.7
Bet_47_Bud-75	316	317	25% bud removal	5	96	128	23.34375
Bet_47_Bud-75	309	310	25% bud removal	5	111	128	27.44324
Bet_47_Bud-75	304	304	25% bud removal	5	121	128	28.77143
Bet_47_Bud-75	295	295	25% bud removal	5	115	128	28.92308
Bet_47_Bud-75	289	289	25% bud removal	5	120	128	31.575
Bet_47_Bud-75	281	282	25% bud removal	5	126	128	33.82857
Bet_47_Bud-75	274	275	25% bud removal	5	127	128	32.1907
Bet_47_Bud-75	266	267	25% bud removal	5	127	128	32.91429
Bet_47_Bud-75	252	253	25% bud removal	5	126	128	30.87143
Bet_47_Bud-75	244	244	25% bud removal	5	134	128	28.89767
Bet_47_Bud-75	225	226	25% bud removal	5	134	128	27.96119
Bet_48_Bud-75	330	333	25% bud removal	9	31	56	19
Bet_48_Bud-75	325	325	25% bud removal	9	32	56	22.5
Bet_48_Bud-75	316	318	25% bud removal	9	48	56	22
Bet_48_Bud-75	309	309	25% bud removal	9	65	56	28.3
Bet_48_Bud-75	304	304	25% bud removal	9	66	56	30
Bet_48_Bud-75	295	295	25% bud removal	9	72	56	32.1
Bet_48_Bud-75	289	290	25% bud removal	9	72	56	31.6
Bet_48_Bud-75	281	282	25% bud removal	9	74	56	33.3
Bet_48_Bud-75	274	274	25% bud removal	9	74	56	32.2
Bet_48_Bud-75	266	268	25% bud removal	9	73	56	32.5
Bet_48_Bud-75	252	255	25% bud removal	9	75	56	28.4
Bet_48_Bud-75	244	245	25% bud removal	9	75	56	29.7
Bet_48_Bud-75	225	227	25% bud removal	9	65	56	29.21475
Bet_49_Bud-75	330	332	25% bud removal	7	24	59	10.4
Bet_49_Bud-75	325	325	25% bud removal	7	30	59	14.6
Bet_49_Bud-75	316	318	25% bud removal	7	40	59	20.8
Bet_49_Bud-75	309	311	25% bud removal	7	67	59	20
Bet_49_Bud-75	304	304	25% bud removal	7	93	59	23.16774
Bet_49_Bud-75	295	295	25% bud removal	7	97	59	29.24706
Bet_49_Bud-75	289	290	25% bud removal	7	99	59	29.42727
Bet_49_Bud-75	281	283	25% bud removal	7	103	59	31.75714
Bet_49_Bud-75	274	275	25% bud removal	7	104	59	31.87059
Bet_49_Bud-75	266	268	25% bud removal	7	105	59	32.58571
Bet_49_Bud-75	252	254	25% bud removal	7	105	59	28.26667
Bet_49_Bud-75	244	245	25% bud removal	7	106	59	28.56667
Bet_49_Bud-75	225	226	25% bud removal	7	82	59	30.8027
Bet_5_control	330	330	control	2	37	72	9.7
Bet_5_control	325	325	control	2	62	72	14.5
Bet_5_control	316	316	control	2	85	72	24.9
Bet_5_control	309	310	control	2	92	72	27.6
Bet_5_control	304	304	control	2	91	72	31.8
Bet_5_control	295	295	control	2	96	72	33.15
Bet_5_control	289	289	control	2	96	72	35.025
Bet_5_control	281	281	control	2	98	72	34.01818
Bet_5_control	274	276	control	2	99	72	35.46364
Bet_5_control	266	266	control	2	101	72	34.75294
Bet_5_control	252	252	control	2	101	72	32.78824
Bet_5_control	244	244	control	2	96	72	33
Bet_5_control	225	225	control	2	81	72	33.06623
Bet_50_Bud-75	330	333	25% bud removal	10	6	73	15.1
Bet_50_Bud-75	325	325	25% bud removal	10	17	73	13.2
Bet_50_Bud-75	316	318	25% bud removal	10	30	73	20.5
Bet_50_Bud-75	309	309	25% bud removal	10	45	73	28.1
Bet_50_Bud-75	304	304	25% bud removal	10	49	73	30
Bet_50_Bud-75	295	295	25% bud removal	10	58	73	33.4
Bet_50_Bud-75	289	290	25% bud removal	10	64	73	31.6
Bet_50_Bud-75	281	283	25% bud removal	10	71	73	35
Bet_50_Bud-75	274	274	25% bud removal	10	73	73	35.4
Bet_50_Bud-75	266	268	25% bud removal	10	75	73	34.9
Bet_50_Bud-75	252	255	25% bud removal	10	75	73	32.9
Bet_50_Bud-75	244	245	25% bud removal	10	78	73	32.9
Bet_50_Bud-75	225	227	25% bud removal	10	77	73	30.74286
Bet_51_Bud-50	330	332	50% bud removal	8	15	175	13.8
Bet_51_Bud-50	325	325	50% bud removal	8	50	175	10.1
Bet_51_Bud-50	316	318	50% bud removal	8	90	175	17.1
Bet_51_Bud-50	309	311	50% bud removal	8	125	175	25.25714
Bet_51_Bud-50	304	304	50% bud removal	8	172	175	26.63214
Bet_51_Bud-50	295	295	50% bud removal	8	179	175	33.16071
Bet_51_Bud-50	289	290	50% bud removal	8	181	175	33.1
Bet_51_Bud-50	281	283	50% bud removal	8	183	175	34.65
Bet_51_Bud-50	274	274	50% bud removal	8	190	175	35.12812
Bet_51_Bud-50	266	268	50% bud removal	8	184	175	34.68525
Bet_51_Bud-50	252	255	50% bud removal	8	196	175	34.02308
Bet_51_Bud-50	244	245	50% bud removal	8	195	175	33.04545
Bet_51_Bud-50	225	226	50% bud removal	8	184	175	32.53261
Bet_52_Bud-50	330	330	50% bud removal	2	63	163	11.2
Bet_52_Bud-50	325	325	50% bud removal	2	80	163	11.7
Bet_52_Bud-50	316	316	50% bud removal	2	111	163	20.35946
Bet_52_Bud-50	309	309	50% bud removal	2	132	163	23.35455
Bet_52_Bud-50	304	304	50% bud removal	2	145	163	23.97755
Bet_52_Bud-50	295	295	50% bud removal	2	155	163	25.9375
Bet_52_Bud-50	289	289	50% bud removal	2	155	163	27.45385
Bet_52_Bud-50	281	281	50% bud removal	2	155	163	26.39615
Bet_52_Bud-50	274	276	50% bud removal	2	156	163	27.59615
Bet_52_Bud-50	266	266	50% bud removal	2	155	163	29.14615
Bet_52_Bud-50	252	252	50% bud removal	2	158	163	28.78679
Bet_52_Bud-50	244	244	50% bud removal	2	160	163	28.43636
Bet_52_Bud-50	225	225	50% bud removal	2	167	163	28.6976
Bet_53_Bud-50	330	330	50% bud removal	3	26	105	9.1
Bet_53_Bud-50	325	325	50% bud removal	3	51	105	11.8
Bet_53_Bud-50	316	316	50% bud removal	3	87	105	22.2
Bet_53_Bud-50	309	310	50% bud removal	3	113	105	22.63529
Bet_53_Bud-50	304	304	50% bud removal	3	121	105	27.70244
Bet_53_Bud-50	295	295	50% bud removal	3	124	105	32.54286
Bet_53_Bud-50	289	289	50% bud removal	3	124	105	32.31951
Bet_53_Bud-50	281	281	50% bud removal	3	125	105	33.78049
Bet_53_Bud-50	274	276	50% bud removal	3	127	105	34.54884
Bet_53_Bud-50	266	268	50% bud removal	3	126	105	35.33256
Bet_53_Bud-50	252	253	50% bud removal	3	124	105	33.11429
Bet_53_Bud-50	244	244	50% bud removal	3	122	105	33.93846
Bet_53_Bud-50	225	225	50% bud removal	3	100	105	31.4898
Bet_54_Bud-50	330	330	50% bud removal	1	11	98	19.2
Bet_54_Bud-50	325	325	50% bud removal	1	28	98	13.6
Bet_54_Bud-50	316	316	50% bud removal	1	77	98	27.2
Bet_54_Bud-50	309	310	50% bud removal	1	99	98	28.55455
Bet_54_Bud-50	304	304	50% bud removal	1	103	98	32.75714
Bet_54_Bud-50	295	295	50% bud removal	1	105	98	36.81429
Bet_54_Bud-50	289	289	50% bud removal	1	106	98	37.8
Bet_54_Bud-50	281	281	50% bud removal	1	106	98	38.04286
Bet_54_Bud-50	274	276	50% bud removal	1	107	98	38.51667
Bet_54_Bud-50	266	266	50% bud removal	1	107	98	40.01667
Bet_54_Bud-50	252	252	50% bud removal	1	109	98	37.55676
Bet_54_Bud-50	244	244	50% bud removal	1	109	98	38.57297
Bet_54_Bud-50	225	225	50% bud removal	1	94	98	36.65957
Bet_55_Bud-50	330	331	50% bud removal	5	15	36	15.5
Bet_55_Bud-50	325	325	50% bud removal	5	24	36	16.3
Bet_55_Bud-50	316	317	50% bud removal	5	36	36	18.5
Bet_55_Bud-50	309	310	50% bud removal	5	48	36	24.5
Bet_55_Bud-50	304	304	50% bud removal	5	50	36	28.1
Bet_55_Bud-50	295	295	50% bud removal	5	51	36	32.5
Bet_55_Bud-50	289	289	50% bud removal	5	52	36	32.3
Bet_55_Bud-50	281	282	50% bud removal	5	54	36	33
Bet_55_Bud-50	274	275	50% bud removal	5	55	36	29.1
Bet_55_Bud-50	266	267	50% bud removal	5	56	36	31.2
Bet_55_Bud-50	252	253	50% bud removal	5	53	36	29
Bet_55_Bud-50	244	244	50% bud removal	5	52	36	31.9
Bet_55_Bud-50	225	226	50% bud removal	5	41	36	33.275
Bet_56_Bud-50	330	332	50% bud removal	9	3	100	5.9
Bet_56_Bud-50	325	325	50% bud removal	9	10	100	11.8
Bet_56_Bud-50	316	318	50% bud removal	9	39	100	13.8
Bet_56_Bud-50	309	309	50% bud removal	9	62	100	19.4
Bet_56_Bud-50	304	304	50% bud removal	9	72	100	23.7
Bet_56_Bud-50	295	295	50% bud removal	9	94	100	26.64375
Bet_56_Bud-50	289	290	50% bud removal	9	102	100	29.22727
Bet_56_Bud-50	281	282	50% bud removal	9	105	100	30.14118
Bet_56_Bud-50	274	274	50% bud removal	9	105	100	31.91765
Bet_56_Bud-50	266	269	50% bud removal	9	105	100	30.07895
Bet_56_Bud-50	252	255	50% bud removal	9	107	100	31.05
Bet_56_Bud-50	244	245	50% bud removal	9	108	100	30.3973
Bet_56_Bud-50	225	227	50% bud removal	9	109	100	29.88624
Bet_57_Bud-50	330	332	50% bud removal	6	23	71	10.7
Bet_57_Bud-50	325	325	50% bud removal	6	30	71	16.9
Bet_57_Bud-50	316	318	50% bud removal	6	44	71	20.3
Bet_57_Bud-50	309	310	50% bud removal	6	58	71	26.6
Bet_57_Bud-50	304	304	50% bud removal	6	63	71	31.5
Bet_57_Bud-50	295	295	50% bud removal	6	65	71	35
Bet_57_Bud-50	289	289	50% bud removal	6	65	71	33.8
Bet_57_Bud-50	281	282	50% bud removal	6	65	71	36.2
Bet_57_Bud-50	274	275	50% bud removal	6	65	71	37.9
Bet_57_Bud-50	266	267	50% bud removal	6	65	71	38.7
Bet_57_Bud-50	252	253	50% bud removal	6	64	71	38
Bet_57_Bud-50	244	244	50% bud removal	6	63	71	33.8
Bet_57_Bud-50	225	226	50% bud removal	6	59	71	32.63793
Bet_58_Bud-50	330	333	50% bud removal	10	6	63	15.2
Bet_58_Bud-50	325	325	50% bud removal	10	12	63	16.6
Bet_58_Bud-50	316	318	50% bud removal	10	32	63	13.1
Bet_58_Bud-50	309	309	50% bud removal	10	65	63	21.7
Bet_58_Bud-50	304	304	50% bud removal	10	73	63	26
Bet_58_Bud-50	295	295	50% bud removal	10	78	63	29.4
Bet_58_Bud-50	289	290	50% bud removal	10	78	63	30.8
Bet_58_Bud-50	281	281	50% bud removal	10	80	63	33
Bet_58_Bud-50	274	274	50% bud removal	10	80	63	33.4
Bet_58_Bud-50	266	268	50% bud removal	10	80	63	34.5
Bet_58_Bud-50	252	255	50% bud removal	10	65	63	34.3
Bet_58_Bud-50	244	245	50% bud removal	10	83	63	33.9
Bet_58_Bud-50	225	227	50% bud removal	10	83	63	33.62651
Bet_59_Bud-50	330	332	50% bud removal	7	3	86	4.1
Bet_59_Bud-50	325	325	50% bud removal	7	9	86	5.4
Bet_59_Bud-50	316	318	50% bud removal	7	24	86	15.4
Bet_59_Bud-50	309	309	50% bud removal	7	39	86	19.3
Bet_59_Bud-50	304	304	50% bud removal	7	56	86	26.7
Bet_59_Bud-50	295	295	50% bud removal	7	80	86	32.8
Bet_59_Bud-50	289	290	50% bud removal	7	84	86	31.4
Bet_59_Bud-50	281	283	50% bud removal	7	87	86	36.7
Bet_59_Bud-50	274	275	50% bud removal	7	87	86	37.3
Bet_59_Bud-50	266	268	50% bud removal	7	88	86	37.6
Bet_59_Bud-50	252	254	50% bud removal	7	90	86	37.1
Bet_59_Bud-50	244	245	50% bud removal	7	88	86	35.8
Bet_59_Bud-50	225	226	50% bud removal	7	91	86	34.8044
Bet_6_control	330	330	control	1	75	36	19.7
Bet_6_control	325	325	control	1	84	36	22.3
Bet_6_control	316	316	control	1	88	36	25
Bet_6_control	309	310	control	1	94	36	26.3
Bet_6_control	304	304	control	1	100	36	27.7
Bet_6_control	295	295	control	1	106	36	26.35714
Bet_6_control	289	289	control	1	106	36	26.28333
Bet_6_control	281	281	control	1	108	36	26.35
Bet_6_control	274	276	control	1	111	36	25.52703
Bet_6_control	266	266	control	1	110	36	27.65
Bet_6_control	252	252	control	1	101	36	24.63243
Bet_6_control	244	244	control	1	96	36	23.5
Bet_6_control	225	225	control	1	72	36	25.91429
Bet_60_Bud-50	325	325	50% bud removal	4	51	77	13.7
Bet_60_Bud-50	330	321	50% bud removal	4	28	77	13.5
Bet_60_Bud-50	316	317	50% bud removal	4	62	77	22.3
Bet_60_Bud-50	309	310	50% bud removal	4	82	77	25.7
Bet_60_Bud-50	304	304	50% bud removal	4	97	77	25.9125
Bet_60_Bud-50	295	295	50% bud removal	4	108	77	30.41667
Bet_60_Bud-50	289	289	50% bud removal	4	108	77	30.81667
Bet_60_Bud-50	281	282	50% bud removal	4	114	77	34.13684
Bet_60_Bud-50	274	275	50% bud removal	4	113	77	33.53158
Bet_60_Bud-50	266	267	50% bud removal	4	113	77	32.94211
Bet_60_Bud-50	252	253	50% bud removal	4	110	77	31.31667
Bet_60_Bud-50	244	244	50% bud removal	4	94	77	30.28571
Bet_60_Bud-50	225	226	50% bud removal	4	74	77	31.74595
Bet_61_Bud-25	330	333	75% bud removal	10	5	43	25.6
Bet_61_Bud-25	325	325	75% bud removal	10	11	43	12.9
Bet_61_Bud-25	316	318	75% bud removal	10	27	43	18.9
Bet_61_Bud-25	309	309	75% bud removal	10	38	43	22
Bet_61_Bud-25	304	304	75% bud removal	10	43	43	31.7
Bet_61_Bud-25	295	295	75% bud removal	10	48	43	31.1
Bet_61_Bud-25	289	290	75% bud removal	10	51	43	30.1
Bet_61_Bud-25	281	281	75% bud removal	10	52	43	33.4
Bet_61_Bud-25	274	274	75% bud removal	10	54	43	34.2
Bet_61_Bud-25	266	268	75% bud removal	10	52	43	33.5
Bet_61_Bud-25	252	255	75% bud removal	10	52	43	33.3
Bet_61_Bud-25	244	245	75% bud removal	10	51	43	33.1
Bet_61_Bud-25	225	227	75% bud removal	10	36	43	31.18333
Bet_62_Bud-25	330	332	75% bud removal	7	60	94	14.7
Bet_62_Bud-25	325	325	75% bud removal	7	86	94	17.1
Bet_62_Bud-25	316	318	75% bud removal	7	110	94	24.31622
Bet_62_Bud-25	309	310	75% bud removal	7	125	94	22.21429
Bet_62_Bud-25	304	304	75% bud removal	7	137	94	27.86939
Bet_62_Bud-25	295	295	75% bud removal	7	152	94	30.4
Bet_62_Bud-25	289	290	75% bud removal	7	153	94	29.65294
Bet_62_Bud-25	281	283	75% bud removal	7	158	94	33.57308
Bet_62_Bud-25	274	275	75% bud removal	7	160	94	33.64444
Bet_62_Bud-25	266	268	75% bud removal	7	161	94	33.84545
Bet_62_Bud-25	252	254	75% bud removal	7	160	94	28.72453
Bet_62_Bud-25	244	245	75% bud removal	7	162	94	28.87778
Bet_62_Bud-25	225	226	75% bud removal	7	134	94	29.35714
Bet_63_Bud-25	330	331	75% bud removal	4	18	89	17.6
Bet_63_Bud-25	325	325	75% bud removal	4	36	89	16.1
Bet_63_Bud-25	316	317	75% bud removal	4	50	89	27.9
Bet_63_Bud-25	309	310	75% bud removal	4	70	89	29.1
Bet_63_Bud-25	304	304	75% bud removal	4	75	89	35.8
Bet_63_Bud-25	295	295	75% bud removal	4	75	89	38
Bet_63_Bud-25	289	289	75% bud removal	4	79	89	37
Bet_63_Bud-25	281	282	75% bud removal	4	79	89	38.7
Bet_63_Bud-25	274	275	75% bud removal	4	78	89	38.3
Bet_63_Bud-25	266	268	75% bud removal	4	79	89	38.6
Bet_63_Bud-25	252	253	75% bud removal	4	79	89	36.5
Bet_63_Bud-25	244	244	75% bud removal	4	80	89	36.7
Bet_63_Bud-25	225	226	75% bud removal	4	79	89	34.10253
Bet_64_Bud-25	330	330	75% bud removal	2	10	82	9.3
Bet_64_Bud-25	325	325	75% bud removal	2	19	82	10.8
Bet_64_Bud-25	316	316	75% bud removal	2	53	82	18.6
Bet_64_Bud-25	309	310	75% bud removal	2	73	82	19.5
Bet_64_Bud-25	304	304	75% bud removal	2	81	82	25.9
Bet_64_Bud-25	295	295	75% bud removal	2	85	82	29.1
Bet_64_Bud-25	289	289	75% bud removal	2	85	82	30.5
Bet_64_Bud-25	281	281	75% bud removal	2	86	82	29.7
Bet_64_Bud-25	274	276	75% bud removal	2	87	82	31.9
Bet_64_Bud-25	266	266	75% bud removal	2	87	82	32.4
Bet_64_Bud-25	252	252	75% bud removal	2	86	82	31.7
Bet_64_Bud-25	244	244	75% bud removal	2	85	82	31.3
Bet_64_Bud-25	225	225	75% bud removal	2	83	82	28.88072
Bet_65_Bud-25	330	330	75% bud removal	1	0	118	0
Bet_65_Bud-25	325	325	75% bud removal	1	16	118	2.5
Bet_65_Bud-25	316	316	75% bud removal	1	52	118	21
Bet_65_Bud-25	309	310	75% bud removal	1	69	118	19.8
Bet_65_Bud-25	304	304	75% bud removal	1	95	118	21.69375
Bet_65_Bud-25	295	295	75% bud removal	1	102	118	28.8
Bet_65_Bud-25	289	289	75% bud removal	1	105	118	31.31429
Bet_65_Bud-25	281	281	75% bud removal	1	105	118	33.82353
Bet_65_Bud-25	274	276	75% bud removal	1	106	118	34.21667
Bet_65_Bud-25	266	266	75% bud removal	1	104	118	35.60588
Bet_65_Bud-25	252	252	75% bud removal	1	111	118	34.21053
Bet_65_Bud-25	244	244	75% bud removal	1	111	118	33.9
Bet_65_Bud-25	225	225	75% bud removal	1	113	118	32.67345
Bet_66_Bud-25	330	332	75% bud removal	6	13	67	3.7
Bet_66_Bud-25	325	325	75% bud removal	6	30	67	9
Bet_66_Bud-25	316	318	75% bud removal	6	57	67	16.8
Bet_66_Bud-25	309	310	75% bud removal	6	86	67	21
Bet_66_Bud-25	304	304	75% bud removal	6	81	67	26.25517
Bet_66_Bud-25	295	295	75% bud removal	6	95	67	31.4375
Bet_66_Bud-25	289	290	75% bud removal	6	98	67	31.68182
Bet_66_Bud-25	281	282	75% bud removal	6	100	67	34.41818
Bet_66_Bud-25	274	275	75% bud removal	6	102	67	33.43529
Bet_66_Bud-25	266	267	75% bud removal	6	104	67	34.45882
Bet_66_Bud-25	252	254	75% bud removal	6	104	67	35.07059
Bet_66_Bud-25	244	244	75% bud removal	6	105	67	33.27143
Bet_66_Bud-25	225	226	75% bud removal	6	94	67	32.13333
Bet_67_Bud-25	330	331	75% bud removal	5	6	73	13.7
Bet_67_Bud-25	325	325	75% bud removal	5	10	73	18
Bet_67_Bud-25	316	317	75% bud removal	5	20	73	20.6
Bet_67_Bud-25	309	310	75% bud removal	5	38	73	20.8
Bet_67_Bud-25	304	304	75% bud removal	5	55	73	24.9
Bet_67_Bud-25	295	295	75% bud removal	5	62	73	26.2
Bet_67_Bud-25	289	289	75% bud removal	5	62	73	28.6
Bet_67_Bud-25	281	282	75% bud removal	5	61	73	34.3
Bet_67_Bud-25	274	275	75% bud removal	5	61	73	33.4
Bet_67_Bud-25	266	267	75% bud removal	5	63	73	34.2
Bet_67_Bud-25	252	253	75% bud removal	5	64	73	31.4
Bet_67_Bud-25	244	244	75% bud removal	5	64	73	28.7
Bet_67_Bud-25	225	226	75% bud removal	5	59	73	29.07627
Bet_68_Bud-25	330	330	75% bud removal	3	8	173	15.6
Bet_68_Bud-25	325	325	75% bud removal	3	41	173	6.5
Bet_68_Bud-25	316	317	75% bud removal	3	92	173	17
Bet_68_Bud-25	309	310	75% bud removal	3	127	173	22.86047
Bet_68_Bud-25	304	304	75% bud removal	3	137	173	20.47391
Bet_68_Bud-25	295	295	75% bud removal	3	163	173	33.77692
Bet_68_Bud-25	289	289	75% bud removal	3	165	173	35.95385
Bet_68_Bud-25	281	281	75% bud removal	3	167	173	38.49091
Bet_68_Bud-25	274	276	75% bud removal	3	166	173	39.12857
Bet_68_Bud-25	266	268	75% bud removal	3	168	173	39.36071
Bet_68_Bud-25	252	254	75% bud removal	3	168	173	38.08491
Bet_68_Bud-25	244	244	75% bud removal	3	170	173	36.31053
Bet_68_Bud-25	225	225	75% bud removal	3	169	173	36.0645
Bet_69_Bud-25	330	332	75% bud removal	8	11	121	14.6
Bet_69_Bud-25	325	325	75% bud removal	8	26	121	16.6
Bet_69_Bud-25	316	318	75% bud removal	8	61	121	18.1
Bet_69_Bud-25	309	311	75% bud removal	8	85	121	22.8
Bet_69_Bud-25	304	304	75% bud removal	8	102	121	28.5
Bet_69_Bud-25	295	295	75% bud removal	8	115	121	31.44615
Bet_69_Bud-25	289	290	75% bud removal	8	116	121	31.54615
Bet_69_Bud-25	281	283	75% bud removal	8	114	121	34.16923
Bet_69_Bud-25	274	274	75% bud removal	8	117	121	33.53077
Bet_69_Bud-25	266	268	75% bud removal	8	119	121	34.40976
Bet_69_Bud-25	252	255	75% bud removal	8	119	121	33
Bet_69_Bud-25	244	245	75% bud removal	8	119	121	32.525
Bet_69_Bud-25	225	226	75% bud removal	8	118	121	30.05424
Bet_7_control	330	333	control	10	12	86	3.8
Bet_7_control	325	325	control	10	28	86	4.8
Bet_7_control	316	318	control	10	53	86	13.2
Bet_7_control	309	309	control	10	74	86	18.9
Bet_7_control	304	304	control	10	78	86	23.5
Bet_7_control	295	296	control	10	85	86	29.8
Bet_7_control	289	290	control	10	85	86	29.5
Bet_7_control	281	281	control	10	84	86	30.7
Bet_7_control	274	274	control	10	84	86	32.3
Bet_7_control	266	268	control	10	84	86	31.6
Bet_7_control	252	255	control	10	86	86	28.8
Bet_7_control	244	245	control	10	85	86	30.1
Bet_7_control	225	227	control	10	77	86	28.08
Bet_70_Bud-25	330	333	75% bud removal	9	14	153	6.3
Bet_70_Bud-25	325	325	75% bud removal	9	44	153	8
Bet_70_Bud-25	316	318	75% bud removal	9	77	153	14.7
Bet_70_Bud-25	309	309	75% bud removal	9	128	153	19.62558
Bet_70_Bud-25	304	304	75% bud removal	9	134	153	23.15217
Bet_70_Bud-25	295	295	75% bud removal	9	138	153	24.79565
Bet_70_Bud-25	289	290	75% bud removal	9	143	153	25.3375
Bet_70_Bud-25	281	282	75% bud removal	9	145	153	27.525
Bet_70_Bud-25	274	274	75% bud removal	9	146	153	27.13061
Bet_70_Bud-25	266	269	75% bud removal	9	148	153	27.9
Bet_70_Bud-25	252	255	75% bud removal	9	148	153	27.28163
Bet_70_Bud-25	244	245	75% bud removal	9	150	153	26.52
Bet_70_Bud-25	225	227	75% bud removal	9	150	153	26.54
Bet_71_Leaf-50_Bud-50	330	330	50% leaf bud removal	3	1	138	20
Bet_71_Leaf-50_Bud-50	325	325	50% leaf bud removal	3	19	138	5.6
Bet_71_Leaf-50_Bud-50	316	317	50% leaf bud removal	3	46	138	17.7
Bet_71_Leaf-50_Bud-50	309	310	50% leaf bud removal	3	60	138	24.9
Bet_71_Leaf-50_Bud-50	304	304	50% leaf bud removal	3	66	138	31.3
Bet_71_Leaf-50_Bud-50	295	295	50% leaf bud removal	3	77	138	31.3
Bet_71_Leaf-50_Bud-50	289	289	50% leaf bud removal	3	78	138	34.4
Bet_71_Leaf-50_Bud-50	281	281	50% leaf bud removal	3	78	138	36.3
Bet_71_Leaf-50_Bud-50	274	276	50% leaf bud removal	3	78	138	36.7
Bet_71_Leaf-50_Bud-50	266	268	50% leaf bud removal	3	77	138	38.4
Bet_71_Leaf-50_Bud-50	252	252	50% leaf bud removal	3	77	138	35.9
Bet_71_Leaf-50_Bud-50	244	244	50% leaf bud removal	3	78	138	34.3
Bet_71_Leaf-50_Bud-50	225	225	50% leaf bud removal	3	72	138	33.03333
Bet_72_Leaf-50_Bud-50	330	330	50% leaf bud removal	2	29	73	16
Bet_72_Leaf-50_Bud-50	325	325	50% leaf bud removal	2	34	73	22.1
Bet_72_Leaf-50_Bud-50	316	316	50% leaf bud removal	2	41	73	28.4
Bet_72_Leaf-50_Bud-50	309	310	50% leaf bud removal	2	41	73	33.7
Bet_72_Leaf-50_Bud-50	304	304	50% leaf bud removal	2	48	73	32.3
Bet_72_Leaf-50_Bud-50	295	295	50% leaf bud removal	2	51	73	32.4
Bet_72_Leaf-50_Bud-50	289	289	50% leaf bud removal	2	54	73	34.5
Bet_72_Leaf-50_Bud-50	281	281	50% leaf bud removal	2	54	73	35.3
Bet_72_Leaf-50_Bud-50	274	276	50% leaf bud removal	2	54	73	36.4
Bet_72_Leaf-50_Bud-50	266	266	50% leaf bud removal	2	54	73	35.6
Bet_72_Leaf-50_Bud-50	252	252	50% leaf bud removal	2	53	73	35.1
Bet_72_Leaf-50_Bud-50	244	244	50% leaf bud removal	2	48	73	35.1
Bet_72_Leaf-50_Bud-50	225	225	50% leaf bud removal	2	39	73	35.50769
Bet_73_Leaf-50_Bud-50	330	332	50% leaf bud removal	7	2	110	6.3
Bet_73_Leaf-50_Bud-50	325	325	50% leaf bud removal	7	4	110	3.5
Bet_73_Leaf-50_Bud-50	316	318	50% leaf bud removal	7	22	110	13.8
Bet_73_Leaf-50_Bud-50	309	311	50% leaf bud removal	7	35	110	25.1
Bet_73_Leaf-50_Bud-50	304	304	50% leaf bud removal	7	48	110	30.8
Bet_73_Leaf-50_Bud-50	295	295	50% leaf bud removal	7	51	110	36.2
Bet_73_Leaf-50_Bud-50	289	290	50% leaf bud removal	7	54	110	36.6
Bet_73_Leaf-50_Bud-50	281	283	50% leaf bud removal	7	57	110	39.9
Bet_73_Leaf-50_Bud-50	274	275	50% leaf bud removal	7	58	110	40.9
Bet_73_Leaf-50_Bud-50	266	268	50% leaf bud removal	7	59	110	39.8
Bet_73_Leaf-50_Bud-50	252	254	50% leaf bud removal	7	59	110	40.3
Bet_73_Leaf-50_Bud-50	244	245	50% leaf bud removal	7	59	110	38.9
Bet_73_Leaf-50_Bud-50	225	226	50% leaf bud removal	7	58	110	39.48966
Bet_74_Leaf-50_Bud-50	330	331	50% leaf bud removal	6	17	58	17.2
Bet_74_Leaf-50_Bud-50	325	325	50% leaf bud removal	6	25	58	18.5
Bet_74_Leaf-50_Bud-50	316	318	50% leaf bud removal	6	22	58	20.9
Bet_74_Leaf-50_Bud-50	309	310	50% leaf bud removal	6	37	58	24
Bet_74_Leaf-50_Bud-50	304	304	50% leaf bud removal	6	45	58	31.3
Bet_74_Leaf-50_Bud-50	295	295	50% leaf bud removal	6	48	58	30
Bet_74_Leaf-50_Bud-50	289	290	50% leaf bud removal	6	50	58	33.3
Bet_74_Leaf-50_Bud-50	281	282	50% leaf bud removal	6	50	58	35.3
Bet_74_Leaf-50_Bud-50	274	275	50% leaf bud removal	6	53	58	34.6
Bet_74_Leaf-50_Bud-50	266	267	50% leaf bud removal	6	53	58	36.3
Bet_74_Leaf-50_Bud-50	252	254	50% leaf bud removal	6	54	58	33.9
Bet_74_Leaf-50_Bud-50	244	244	50% leaf bud removal	6	50	58	32.7
Bet_74_Leaf-50_Bud-50	225	226	50% leaf bud removal	6	30	58	36.4
Bet_75_Leaf-50_Bud-50	330	330	50% leaf bud removal	1	25	111	13
Bet_75_Leaf-50_Bud-50	325	325	50% leaf bud removal	1	45	111	11.7
Bet_75_Leaf-50_Bud-50	316	316	50% leaf bud removal	1	56	111	24.3
Bet_75_Leaf-50_Bud-50	309	310	50% leaf bud removal	1	61	111	30.5
Bet_75_Leaf-50_Bud-50	304	304	50% leaf bud removal	1	65	111	30.3
Bet_75_Leaf-50_Bud-50	295	295	50% leaf bud removal	1	66	111	35.1
Bet_75_Leaf-50_Bud-50	289	289	50% leaf bud removal	1	69	111	33.8
Bet_75_Leaf-50_Bud-50	281	281	50% leaf bud removal	1	68	111	35
Bet_75_Leaf-50_Bud-50	274	276	50% leaf bud removal	1	69	111	33.8
Bet_75_Leaf-50_Bud-50	266	266	50% leaf bud removal	1	67	111	33.8
Bet_75_Leaf-50_Bud-50	252	252	50% leaf bud removal	1	66	111	32.1
Bet_75_Leaf-50_Bud-50	244	244	50% leaf bud removal	1	64	111	33.1
Bet_75_Leaf-50_Bud-50	225	225	50% leaf bud removal	1	55	111	33.36364
Bet_76_Leaf-50_Bud-50	330	330	50% leaf bud removal	4	11	20	12.7
Bet_76_Leaf-50_Bud-50	325	325	50% leaf bud removal	4	15	20	17.4
Bet_76_Leaf-50_Bud-50	316	317	50% leaf bud removal	4	18	20	25.3
Bet_76_Leaf-50_Bud-50	309	310	50% leaf bud removal	4	22	20	26.6
Bet_76_Leaf-50_Bud-50	304	304	50% leaf bud removal	4	25	20	28.9
Bet_76_Leaf-50_Bud-50	295	295	50% leaf bud removal	4	29	20	30.1
Bet_76_Leaf-50_Bud-50	289	289	50% leaf bud removal	4	31	20	29.4
Bet_76_Leaf-50_Bud-50	281	282	50% leaf bud removal	4	31	20	30.3
Bet_76_Leaf-50_Bud-50	274	275	50% leaf bud removal	4	32	20	31.7
Bet_76_Leaf-50_Bud-50	266	267	50% leaf bud removal	4	32	20	32.7
Bet_76_Leaf-50_Bud-50	252	253	50% leaf bud removal	4	27	20	27.6
Bet_76_Leaf-50_Bud-50	244	244	50% leaf bud removal	4	22	20	28.7
Bet_76_Leaf-50_Bud-50	225	226	50% leaf bud removal	4	10	20	33.2
Bet_77_Leaf-50_Bud-50	330	332	50% leaf bud removal	8	13	61	11.3
Bet_77_Leaf-50_Bud-50	325	325	50% leaf bud removal	8	23	61	11.3
Bet_77_Leaf-50_Bud-50	316	317	50% leaf bud removal	8	33	61	22.4
Bet_77_Leaf-50_Bud-50	309	309	50% leaf bud removal	8	40	61	30.7
Bet_77_Leaf-50_Bud-50	304	304	50% leaf bud removal	8	41	61	29.6
Bet_77_Leaf-50_Bud-50	295	295	50% leaf bud removal	8	41	61	34.1
Bet_77_Leaf-50_Bud-50	289	290	50% leaf bud removal	8	41	61	33.7
Bet_77_Leaf-50_Bud-50	281	283	50% leaf bud removal	8	42	61	36.5
Bet_77_Leaf-50_Bud-50	274	274	50% leaf bud removal	8	42	61	35.6
Bet_77_Leaf-50_Bud-50	266	268	50% leaf bud removal	8	42	61	36.4
Bet_77_Leaf-50_Bud-50	252	255	50% leaf bud removal	8	41	61	35
Bet_77_Leaf-50_Bud-50	244	245	50% leaf bud removal	8	38	61	34.8
Bet_77_Leaf-50_Bud-50	225	226	50% leaf bud removal	8	32	61	32.4375
Bet_78_Leaf-50_Bud-50	330	333	50% leaf bud removal	9	4	92	8.3
Bet_78_Leaf-50_Bud-50	325	325	50% leaf bud removal	9	9	92	3.7
Bet_78_Leaf-50_Bud-50	316	318	50% leaf bud removal	9	27	92	9.3
Bet_78_Leaf-50_Bud-50	309	309	50% leaf bud removal	9	46	92	13.7
Bet_78_Leaf-50_Bud-50	304	304	50% leaf bud removal	9	51	92	23.1
Bet_78_Leaf-50_Bud-50	295	295	50% leaf bud removal	9	53	92	28.6
Bet_78_Leaf-50_Bud-50	289	290	50% leaf bud removal	9	54	92	31.3
Bet_78_Leaf-50_Bud-50	281	282	50% leaf bud removal	9	53	92	34.3
Bet_78_Leaf-50_Bud-50	274	274	50% leaf bud removal	9	54	92	34.1
Bet_78_Leaf-50_Bud-50	266	268	50% leaf bud removal	9	54	92	34.7
Bet_78_Leaf-50_Bud-50	252	255	50% leaf bud removal	9	53	92	33.7
Bet_78_Leaf-50_Bud-50	244	245	50% leaf bud removal	9	48	92	32.4
Bet_78_Leaf-50_Bud-50	225	227	50% leaf bud removal	9	48	92	31.0375
Bet_79_Leaf-50_Bud-50	330	333	50% leaf bud removal	10	24	139	16.4
Bet_79_Leaf-50_Bud-50	325	325	50% leaf bud removal	10	52	139	13.9
Bet_79_Leaf-50_Bud-50	316	318	50% leaf bud removal	10	60	139	20.6
Bet_79_Leaf-50_Bud-50	309	309	50% leaf bud removal	10	69	139	28.1
Bet_79_Leaf-50_Bud-50	304	304	50% leaf bud removal	10	72	139	29.4
Bet_79_Leaf-50_Bud-50	295	295	50% leaf bud removal	10	75	139	31
Bet_79_Leaf-50_Bud-50	289	290	50% leaf bud removal	10	75	139	30.3
Bet_79_Leaf-50_Bud-50	281	283	50% leaf bud removal	10	75	139	33.5
Bet_79_Leaf-50_Bud-50	274	274	50% leaf bud removal	10	75	139	32.4
Bet_79_Leaf-50_Bud-50	266	268	50% leaf bud removal	10	76	139	32.7
Bet_79_Leaf-50_Bud-50	252	255	50% leaf bud removal	10	74	139	31.3
Bet_79_Leaf-50_Bud-50	244	245	50% leaf bud removal	10	73	139	30.7
Bet_79_Leaf-50_Bud-50	225	227	50% leaf bud removal	10	73	139	27.03973
Bet_8_control	330	332	control	8	7	163	6.4
Bet_8_control	325	325	control	8	41	163	11
Bet_8_control	316	318	control	8	92	163	13
Bet_8_control	309	310	control	8	124	163	25.71429
Bet_8_control	304	304	control	8	142	163	28.8625
Bet_8_control	295	296	control	8	142	163	27.89362
Bet_8_control	289	290	control	8	153	163	32.57059
Bet_8_control	281	283	control	8	154	163	34.15294
Bet_8_control	274	274	control	8	155	163	34.19412
Bet_8_control	266	268	control	8	155	163	34.01765
Bet_8_control	252	254	control	8	156	163	32.95882
Bet_8_control	244	245	control	8	156	163	31.90385
Bet_8_control	225	226	control	8	152	163	31.36974
Bet_80_Leaf-50_Bud-50	330	331	50% leaf bud removal	5	12	67	14.2
Bet_80_Leaf-50_Bud-50	325	325	50% leaf bud removal	5	12	67	20.6
Bet_80_Leaf-50_Bud-50	316	317	50% leaf bud removal	5	18	67	27.3
Bet_80_Leaf-50_Bud-50	309	310	50% leaf bud removal	5	25	67	31
Bet_80_Leaf-50_Bud-50	304	304	50% leaf bud removal	5	33	67	31.6
Bet_80_Leaf-50_Bud-50	295	295	50% leaf bud removal	5	37	67	23.5
Bet_80_Leaf-50_Bud-50	289	289	50% leaf bud removal	5	37	67	34.4
Bet_80_Leaf-50_Bud-50	281	282	50% leaf bud removal	5	38	67	36.3
Bet_80_Leaf-50_Bud-50	274	275	50% leaf bud removal	5	38	67	36.6
Bet_80_Leaf-50_Bud-50	266	267	50% leaf bud removal	5	38	67	33.4
Bet_80_Leaf-50_Bud-50	252	253	50% leaf bud removal	5	38	67	35.6
Bet_80_Leaf-50_Bud-50	244	244	50% leaf bud removal	5	38	67	34.2
Bet_80_Leaf-50_Bud-50	225	226	50% leaf bud removal	5	36	67	32.55
Bet_81_control	330	332	control	7	5	77	6.1
Bet_81_control	325	325	control	7	28	77	7.6
Bet_81_control	316	318	control	7	36	77	22.2
Bet_81_control	309	311	control	7	54	77	22
Bet_81_control	304	304	control	7	77	77	29
Bet_81_control	295	296	control	7	83	77	31.5
Bet_81_control	289	290	control	7	84	77	32.8
Bet_81_control	281	283	control	7	84	77	36
Bet_81_control	274	275	control	7	86	77	33.9
Bet_81_control	266	268	control	7	89	77	35.1
Bet_81_control	252	254	control	7	90	77	32.8
Bet_81_control	244	245	control	7	89	77	33.1
Bet_81_control	225	226	control	7	87	77	30.91429
Bet_9_control	330	330	control	3	16	91	17.4
Bet_9_control	325	325	control	3	21	91	25.9
Bet_9_control	316	317	control	3	29	91	27
Bet_9_control	309	310	control	3	51	91	15.8
Bet_9_control	304	304	control	3	82	91	23.2
Bet_9_control	295	296	control	3	100	91	29.71818
Bet_9_control	289	289	control	3	116	91	32.825
Bet_9_control	281	281	control	3	116	91	32.45385
Bet_9_control	274	276	control	3	117	91	32.70769
Bet_9_control	266	268	control	3	116	91	33.1
Bet_9_control	252	252	control	3	123	91	32.5
Bet_9_control	244	244	control	3	134	91	30.87895
Bet_9_control	225	225	control	3	124	91	30.575
